# Supplementary material for: 3-(4-Chloro­phen­yl)-2-methyl­acrylic acid
Source: Acta Crystallogr Sect E Struct Rep Online. 2008 Jul 19;64(Pt 8):o1542. doi: 10.1107/S1600536808022198 (PMC2962166; doi:10.1107/S1600536808022198)
Supplement: Supplementary file 2 [file e-64-o1542-Isup2.hkl]

#
# h,k,l, Fc-squared, Fo-squared, sigma(Fo-squared) and status flag
#
data_I
_shelx_title ' AM32_0m in P-1'
_shelx_refln_list_code          4
_shelx_F_calc_maximum      102.80
_exptl_crystal_F_000       204.00
_reflns_d_resolution_high  0.7054
 
loop_
 _symmetry_equiv_pos_as_xyz
 'x, y, z'
 '-x, -y, -z'
 
_cell_length_a     7.2164
_cell_length_b     8.2746
_cell_length_c     9.1762
_cell_angle_alpha 115.182
_cell_angle_beta  108.022
_cell_angle_gamma  90.052
 
_shelx_F_squared_multiplier     1.000
 
loop_
 _refln_index_h
 _refln_index_k
 _refln_index_l
 _refln_F_squared_calc
 _refln_F_squared_meas
 _refln_F_squared_sigma
 _refln_observed_status
   1   0   0      160.13      166.89      3.71 o
   2   0   0      208.37      202.57      3.98 o
   3   0   0        6.96        6.53      0.35 o
   4   0   0       84.91       88.93      1.91 o
   5   0   0       43.90       40.44      1.04 o
   6   0   0       58.20       53.33      2.12 o
   7   0   0       38.73       35.48      1.69 o
   8   0   0        3.46        4.53      1.46 o
   9   0   0       11.88       14.30      1.33 o
  -9   1   0       26.07       27.53      1.60 o
  -8   1   0       36.46       34.32      1.69 o
  -7   1   0        8.14        8.41      1.11 o
  -6   1   0       24.67       21.18      0.96 o
  -5   1   0       61.85       59.33      1.34 o
  -4   1   0      101.42      104.66      1.96 o
  -3   1   0     1886.85     1947.91     37.42 o
  -2   1   0       28.07       26.45      0.75 o
  -1   1   0       27.61       28.01      1.25 o
   0   1   0      106.44      100.53      1.90 o
   1   1   0      114.35      113.54      1.62 o
   2   1   0      321.31      296.85      4.63 o
   3   1   0        2.81        1.13      0.19 o
   4   1   0      347.16      417.94     18.70 o
   5   1   0      105.73      109.43      2.20 o
   6   1   0      129.83      141.90      4.91 o
   7   1   0        3.03        2.82      0.80 o
   8   1   0        4.62        4.83      0.91 o
   9   1   0        3.15        3.09      1.00 o
  -9   2   0        9.26       10.42      1.35 o
  -8   2   0        0.86       -0.74      0.82 o
  -7   2   0       27.76       28.24      1.84 o
  -6   2   0       18.48       16.32      0.77 o
  -5   2   0        0.39        0.06      0.21 o
  -4   2   0      275.07      286.10      6.25 o
  -3   2   0        0.93        2.80      0.49 o
  -2   2   0     1833.26     1757.80     53.81 o
  -1   2   0      116.26      113.44      2.46 o
   0   2   0     1261.95     1279.12     19.74 o
   1   2   0     2951.27     2886.54     39.66 o
   2   2   0       63.13       65.53      1.23 o
   3   2   0       93.44       93.53      2.25 o
   4   2   0        0.93        0.98      0.26 o
   5   2   0       43.09       40.62      1.28 o
   6   2   0        6.81        7.19      0.91 o
   7   2   0       35.75       35.22      1.87 o
   8   2   0        0.13       -0.56      0.67 o
   9   2   0        0.22       -0.26      0.82 o
  -9   3   0        0.87        0.38      0.86 o
  -8   3   0       10.24       14.07      1.38 o
  -7   3   0       34.37       31.36      1.35 o
  -6   3   0       92.06       75.18      3.05 o
  -5   3   0       27.89       28.02      0.86 o
  -4   3   0       97.52       87.67      2.05 o
  -3   3   0      517.91      524.79     16.06 o
  -2   3   0       46.57       40.10      0.79 o
  -1   3   0      341.27      321.56      5.38 o
   0   3   0        1.09        3.19      0.19 o
   1   3   0      535.05      601.54     27.14 o
   2   3   0       48.76       52.07      1.25 o
   3   3   0        0.03        0.33      0.43 o
   4   3   0       68.40       70.09      1.55 o
   5   3   0       23.01       21.81      1.11 o
   6   3   0        0.03        0.29      0.64 o
   7   3   0        0.42        0.56      0.73 o
   8   3   0        0.65        0.14      1.24 o
  -9   4   0       19.52       20.16      1.84 o
  -8   4   0       29.69       30.53      1.82 o
  -7   4   0        1.95        0.20      0.58 o
  -6   4   0       16.55       28.41      2.11 o
  -5   4   0       28.01       24.61      0.87 o
  -3   4   0       56.92       58.51      1.26 o
  -2   4   0       14.97       18.01      0.59 o
  -1   4   0      252.03      244.56      4.92 o
   0   4   0      141.23      137.41      2.41 o
   1   4   0       91.27       95.03      1.90 o
   2   4   0       59.97       61.48      1.49 o
   3   4   0        3.60        4.64      0.43 o
   4   4   0        0.23       -0.21      0.36 o
   5   4   0       25.21       24.66      1.07 o
   6   4   0       25.80       22.97      1.50 o
   7   4   0        0.38       -0.54      0.71 o
   8   4   0        2.22        1.92      0.94 o
  -6   5   0       16.54       14.56      1.13 o
  -5   5   0       13.79       12.65      0.66 o
  -4   5   0        0.22       -0.03      0.38 o
  -3   5   0      134.67      120.30      2.27 o
  -2   5   0       23.22       30.87      1.63 o
  -1   5   0       17.34       16.16      0.61 o
   0   5   0       22.08       21.54      0.74 o
   1   5   0      149.11      141.52      3.44 o
   2   5   0      211.16      201.38      4.21 o
   3   5   0       27.53       23.24      0.85 o
   4   5   0        0.18        0.00      0.40 o
   5   5   0        2.15        1.81      0.62 o
   6   5   0        1.57        2.12      0.78 o
   7   5   0        1.25        0.39      1.03 o
  -7   6   0       42.53       55.30      2.99 o
  -6   6   0        5.89        5.58      0.51 o
  -5   6   0       41.17       36.26      1.22 o
  -4   6   0       20.86       21.79      0.79 o
  -3   6   0      140.29      128.05      3.04 o
  -2   6   0      225.12      222.47      6.33 o
  -1   6   0       26.80       29.12      0.91 o
   0   6   0        6.07        6.03      0.61 o
   1   6   0       28.91       27.71      1.28 o
   2   6   0        0.55        0.72      0.57 o
   3   6   0        6.32        7.50      0.71 o
   4   6   0        5.87        6.45      0.98 o
   5   6   0        0.49        1.26      1.00 o
   6   6   0       14.70       11.82      1.77 o
   7   6   0        1.34        0.32      1.12 o
  -8   7   0        5.42        6.43      1.23 o
  -7   7   0        2.73        4.08      1.00 o
  -6   7   0        6.60        8.97      0.81 o
  -5   7   0       13.47       16.36      1.04 o
  -4   7   0        1.87        1.56      0.63 o
  -3   7   0      158.18      199.27      6.68 o
  -2   7   0        1.90        1.50      1.01 o
  -1   7   0       14.68       15.36      1.22 o
   0   7   0        0.01        0.23      0.49 o
   1   7   0        2.37        2.57      0.63 o
   2   7   0       15.38       15.43      1.38 o
   3   7   0      100.70       91.42      3.65 o
   4   7   0        2.92        4.40      1.57 o
   5   7   0        0.21       -0.54      0.91 o
   6   7   0        0.29       -0.95      0.99 o
  -7   8   0        0.91        1.89      1.08 o
  -6   8   0       34.97       32.99      1.60 o
  -5   8   0        5.86        6.67      0.91 o
  -4   8   0       16.39       16.94      1.22 o
  -3   8   0        0.37       -0.30      0.77 o
  -2   8   0        3.78        3.84      0.94 o
  -1   8   0        0.07        0.13      0.84 o
   0   8   0       13.64       14.03      1.41 o
   1   8   0        0.60       -0.09      1.02 o
   2   8   0        1.67       -1.05      1.43 o
   3   8   0        0.38       14.01      2.27 o
   4   8   0        0.34       -0.09      0.81 o
   5   8   0        1.41       -0.11      1.05 o
  -6   9   0        3.36        2.82      1.05 o
  -5   9   0        4.57        3.72      1.71 o
  -4   9   0        0.02        1.59      1.70 o
  -3   9   0        1.89        1.72      0.92 o
  -2   9   0        0.72        0.90      0.99 o
  -1   9   0        0.37        0.99      1.01 o
   0   9   0        0.01       -0.95      0.95 o
   1   9   0        1.53        2.85      1.68 o
   2   9   0        0.84        0.89      1.61 o
   3   9   0        5.11        3.92      1.96 o
  -4  10   0        0.15       -0.88      0.88 o
  -3  10   0        1.69        0.33      1.28 o
  -2  10   0        5.77        5.25      1.30 o
  -1  10   0        0.50        0.39      1.15 o
   0  10   0        0.83        1.99      1.63 o
   1  10   0        0.00       -1.43      1.43 o
  -2 -10   1        0.29       -1.28      1.64 o
  -1 -10   1        4.03        2.76      1.80 o
   0 -10   1        0.53       -0.33      1.07 o
   1 -10   1        0.53       -0.40      1.01 o
   2 -10   1        0.83        0.26      1.00 o
   3 -10   1        0.43       -0.91      0.91 o
   4 -10   1        1.10       -0.86      0.86 o
   5 -10   1       12.07       13.38      2.36 o
  -4  -9   1       19.45       17.03      2.65 o
  -3  -9   1        0.75        0.18      1.58 o
  -2  -9   1        0.01       -0.38      1.51 o
  -1  -9   1        1.54        1.64      1.66 o
   0  -9   1        6.04        4.21      1.16 o
   1  -9   1        5.45        7.02      1.28 o
   2  -9   1       22.38       16.92      3.54 o
   3  -9   1        3.91        3.06      0.96 o
   4  -9   1        2.61        3.59      0.95 o
   5  -9   1        3.89        3.84      0.95 o
   6  -9   1        0.09       -0.73      0.73 o
  -5  -8   1        3.06        4.03      1.27 o
  -4  -8   1        0.12       -0.34      0.75 o
  -3  -8   1        8.20        6.74      1.10 o
  -2  -8   1        5.10        5.31      0.95 o
  -1  -8   1        0.34       -0.78      0.78 o
   0  -8   1        0.11       -0.80      0.80 o
   1  -8   1       48.20       45.56      3.86 o
   2  -8   1       21.17       18.97      1.39 o
   3  -8   1       13.33       15.60      1.28 o
   4  -8   1        0.29        0.09      0.66 o
   5  -8   1        0.92        0.08      0.86 o
   6  -8   1        7.08        8.21      0.95 o
   7  -8   1        0.57        0.18      1.07 o
  -6  -7   1        0.04       -0.12      0.95 o
  -5  -7   1        0.23       -0.09      0.85 o
  -4  -7   1       13.41       13.80      1.29 o
  -3  -7   1        0.44        0.59      0.81 o
  -2  -7   1        3.52        2.60      0.66 o
  -1  -7   1        1.15        1.09      0.56 o
   0  -7   1        0.00       -0.47      0.47 o
   1  -7   1       23.84       25.19      1.71 o
   2  -7   1       14.14       14.08      1.13 o
   3  -7   1       37.16       36.22      1.70 o
   4  -7   1       16.49       15.98      1.34 o
   5  -7   1        4.05        4.78      0.74 o
   6  -7   1       18.47       16.97      1.51 o
   7  -7   1       15.82       14.09      0.97 o
   8  -7   1        5.77        5.66      1.27 o
  -7  -6   1        5.90        4.96      1.38 o
  -6  -6   1        0.26       -0.32      0.85 o
  -5  -6   1        0.10       -0.63      0.64 o
  -4  -6   1        2.59        2.35      0.53 o
  -3  -6   1       87.27       82.50      2.31 o
  -2  -6   1      105.41      101.30      2.66 o
  -1  -6   1       49.49       47.29      1.37 o
   0  -6   1       63.63       63.52      1.39 o
   1  -6   1       13.88       15.70      1.29 o
   2  -6   1        6.51        6.83      0.67 o
   4  -6   1       42.97       37.10      1.28 o
   6  -6   1       13.03       11.08      0.69 o
   7  -6   1       16.95       15.45      1.26 o
   8  -6   1       17.89       16.76      1.81 o
  -8  -5   1        0.14       -0.04      1.16 o
  -7  -5   1        2.04        2.75      0.99 o
  -6  -5   1        9.07       10.51      2.79 o
  -5  -5   1        0.18       -0.43      0.43 o
  -4  -5   1        0.36        3.09      0.49 o
  -3  -5   1        0.19        0.23      0.35 o
  -1  -5   1       77.96       79.41      1.66 o
   0  -5   1       23.49       25.65      0.65 o
   1  -5   1      163.15      151.16      3.16 o
   2  -5   1      458.37      457.40      9.07 o
   3  -5   1       11.73       11.50      0.45 o
   4  -5   1        0.16        0.24      0.25 o
   5  -5   1       90.30       74.02      1.83 o
   6  -5   1       33.54       27.38      0.90 o
   7  -5   1       73.47       72.41      2.65 o
   8  -5   1        7.50        6.90      0.91 o
   9  -5   1        4.41        8.19      1.50 o
  -8  -4   1        0.10       -0.76      0.76 o
  -7  -4   1        5.13        5.41      0.94 o
  -6  -4   1        0.00        0.43      0.58 o
  -5  -4   1        4.89        5.33      0.58 o
  -4  -4   1        7.63        6.55      0.56 o
  -3  -4   1        5.24        6.18      0.41 o
  -2  -4   1     1131.41     1073.12     19.06 o
  -1  -4   1      416.93      424.62      7.73 o
   0  -4   1       31.86       31.99      0.70 o
   1  -4   1      183.10      179.53      3.34 o
   2  -4   1      195.97      262.23      4.77 o
   3  -4   1       65.73       61.11      1.20 o
   4  -4   1       12.35       12.30      0.44 o
   5  -4   1      104.95       88.54      1.90 o
   6  -4   1       26.51       24.65      0.95 o
   7  -4   1        0.29        1.05      0.57 o
   8  -4   1       20.71       21.02      2.08 o
   9  -4   1        0.61        2.02      1.14 o
  -9  -3   1        0.51       -1.15      1.15 o
  -8  -3   1        0.18       -0.79      0.79 o
  -7  -3   1       35.81       33.47      1.79 o
  -6  -3   1        4.62        5.09      0.80 o
  -5  -3   1       89.90       99.86      2.56 o
  -4  -3   1       30.76       33.61      0.89 o
  -3  -3   1       43.89       43.63      1.01 o
  -2  -3   1      143.11      143.94      2.52 o
  -1  -3   1      437.07      437.90      6.86 o
   0  -3   1        1.72        2.05      0.22 o
   1  -3   1       14.94       13.79      0.38 o
   2  -3   1     1457.14     1537.22     30.05 o
   3  -3   1      224.65      216.14      3.92 o
   4  -3   1      129.52      108.56      2.53 o
   5  -3   1       46.19       50.59      1.32 o
   6  -3   1       14.39       17.28      0.96 o
   7  -3   1       34.24       29.87      2.00 o
   8  -3   1       54.75       53.95      3.14 o
   9  -3   1       33.20       37.46      2.55 o
  -9  -2   1        0.76        1.84      0.87 o
  -8  -2   1        1.30        1.35      0.77 o
  -7  -2   1       63.31       58.21      2.48 o
  -6  -2   1        9.10        9.91      0.94 o
  -5  -2   1        6.56        7.27      0.38 o
  -4  -2   1      104.27      105.08      1.93 o
  -3  -2   1       19.24       20.91      1.23 o
  -2  -2   1        6.75        5.31      0.23 o
  -1  -2   1    10567.11    13513.45    579.76 o
   0  -2   1       46.26       44.74      0.82 o
   1  -2   1      332.99      335.86      4.96 o
   2  -2   1      121.43      124.93      2.29 o
   3  -2   1      734.61      797.79     20.14 o
   4  -2   1       11.71        7.51      0.34 o
   5  -2   1        1.47        1.63      0.36 o
   6  -2   1      133.86      123.98      4.83 o
   7  -2   1       18.42       17.08      1.53 o
   8  -2   1       12.17       11.97      1.53 o
   9  -2   1        2.80        2.49      1.23 o
  -9  -1   1        6.26        7.43      1.06 o
  -8  -1   1        0.80        1.28      0.80 o
  -7  -1   1       14.52       14.19      1.53 o
  -6  -1   1       27.34       26.12      1.12 o
  -5  -1   1        2.20        2.30      0.32 o
  -4  -1   1      296.69      287.38      5.21 o
  -3  -1   1       41.71       43.36      0.79 o
  -2  -1   1      135.25      147.05      2.20 o
  -1  -1   1      243.01      232.85      3.42 o
   0  -1   1        0.03       -0.07      0.07 o
   1  -1   1       82.83       72.75      1.27 o
   2  -1   1      479.78      444.94      9.73 o
   3  -1   1       43.61       40.32      2.02 o
   4  -1   1      324.50      321.26      7.14 o
   5  -1   1      282.41      260.67      5.25 o
   6  -1   1      112.13      103.63      5.11 o
   7  -1   1       11.62       12.97      1.46 o
   8  -1   1        0.22       -0.54      0.68 o
   9  -1   1        0.22        0.11      0.84 o
  -9   0   1        0.53       -0.66      0.66 o
  -8   0   1       14.72       13.47      1.03 o
  -7   0   1        6.35        5.51      0.85 o
  -6   0   1       71.42       65.49      1.75 o
  -5   0   1       73.48       78.59      1.72 o
  -4   0   1      128.96      218.48      3.94 o
  -3   0   1     1575.37     1550.18     23.57 o
  -2   0   1      101.42       91.21      1.55 o
  -1   0   1      148.18      137.76      2.42 o
   0   0   1       54.01       57.31      1.45 o
   1   0   1      149.36      152.46      2.55 o
   2   0   1      215.46      237.17      4.73 o
   3   0   1      149.28      155.38      3.18 o
   4   0   1      297.29      312.59      6.99 o
   5   0   1       14.72       13.68      0.65 o
   6   0   1      195.20      180.52      8.46 o
   7   0   1        0.58        0.48      0.82 o
   8   0   1       10.08       10.39      1.91 o
   9   0   1        3.63        3.43      0.99 o
  -9   1   1        4.82        6.31      0.97 o
  -8   1   1        9.74        9.52      0.88 o
  -7   1   1        5.94        6.33      0.65 o
  -6   1   1        5.84        5.25      0.41 o
  -5   1   1      267.07      251.07      5.53 o
  -4   1   1      116.37      135.22      3.04 o
  -3   1   1       40.29       51.91      1.23 o
  -2   1   1      850.67      841.95     20.59 o
  -1   1   1        0.11        0.14      0.07 o
   0   1   1     5735.89     5410.23     83.24 o
   1   1   1      334.04      362.98      6.07 o
   2   1   1      223.40      346.82     12.50 o
   3   1   1      611.63      607.97     10.14 o
   4   1   1        3.20        3.47      0.32 o
   5   1   1        1.65        1.17      0.42 o
   6   1   1        1.96        1.45      0.70 o
   7   1   1       17.00       16.87      1.34 o
   8   1   1        0.57        0.09      0.76 o
   9   1   1        0.08       -1.34      1.34 o
  -9   2   1       22.25       25.25      1.80 o
  -8   2   1        8.59        9.65      1.08 o
  -7   2   1       31.27       31.71      1.29 o
  -6   2   1        0.79        1.13      0.46 o
  -5   2   1      392.97      382.55      8.31 o
  -4   2   1       10.40        9.57      0.74 o
  -3   2   1      273.66      287.40      8.82 o
  -2   2   1       48.50       44.79      1.08 o
  -1   2   1      263.85      266.01      5.26 o
   0   2   1       45.70       45.83      0.86 o
   1   2   1       12.27       14.00      0.40 o
   2   2   1        2.68        3.56      0.38 o
   3   2   1        0.07        0.10      0.20 o
   4   2   1      311.53      316.71      8.91 o
   5   2   1       55.80       50.44      1.55 o
   6   2   1        4.35       27.79      2.15 o
   7   2   1        0.61        0.54      1.27 o
   8   2   1        0.17       -0.52      0.76 o
  -8   3   1       14.07       14.24      1.09 o
  -7   3   1       36.98       32.89      1.72 o
  -6   3   1        5.17        3.72      1.03 o
  -5   3   1       82.62       79.27      4.12 o
  -4   3   1      411.95      370.96     16.10 o
  -3   3   1        1.36        2.45      0.73 o
  -2   3   1        3.86        3.63      0.20 o
  -1   3   1      144.30      199.32      3.68 o
   0   3   1      208.47      228.03      4.22 o
   1   3   1     1301.07     1286.28     23.00 o
   2   3   1       10.10       10.21      0.52 o
   3   3   1       12.31       11.04      0.57 o
   4   3   1       10.53       10.93      0.58 o
   5   3   1        2.27        2.16      0.53 o
   6   3   1        4.54        3.59      0.87 o
   7   3   1        2.49        3.58      0.97 o
   8   3   1        3.21        2.35      1.00 o
  -6   4   1       95.29       84.53      4.53 o
  -5   4   1       15.52       18.58      1.58 o
  -4   4   1      467.51      427.35     10.67 o
  -3   4   1      205.05      194.72      3.90 o
  -2   4   1      138.31      140.73      2.62 o
  -1   4   1       42.49       45.67      1.24 o
   0   4   1       87.22       94.94      1.91 o
   1   4   1       25.62       25.27      0.84 o
   2   4   1        0.20        0.46      0.32 o
   3   4   1        7.38        8.55      0.55 o
   4   4   1        0.35        1.08      0.43 o
   5   4   1       42.19       42.11      1.72 o
   6   4   1        6.25        8.67      2.47 o
   7   4   1        0.07        0.46      0.82 o
  -6   5   1       54.78       57.58      3.39 o
  -5   5   1        0.08       -0.14      0.38 o
  -4   5   1      207.96      305.56      6.08 o
  -3   5   1        2.09        1.76      0.24 o
  -2   5   1       26.57       28.39      2.00 o
  -1   5   1       76.52       67.83      1.60 o
   0   5   1       72.91       74.96      1.78 o
   1   5   1        0.18       -0.05      0.37 o
   2   5   1      163.43      157.77      3.41 o
   3   5   1       17.38       16.88      0.76 o
   4   5   1        0.86        0.50      0.46 o
   5   5   1        0.20        0.54      0.93 o
   6   5   1        8.47        7.23      1.49 o
   7   5   1        0.13        0.39      1.15 o
  -6   6   1       20.96       18.81      1.23 o
  -5   6   1       15.92       14.51      0.72 o
  -4   6   1        3.53        3.44      0.87 o
  -3   6   1       34.13       33.40      1.28 o
  -2   6   1       14.71       12.60      1.01 o
  -1   6   1       13.64       14.03      0.85 o
   0   6   1        3.56        1.32      1.01 o
   1   6   1        1.50        1.73      0.90 o
   2   6   1        0.25       43.18      3.23 o
   3   6   1        1.84        1.83      0.83 o
   4   6   1        7.00        9.78      1.28 o
   5   6   1        0.70       -0.27      0.92 o
   6   6   1        0.00       -0.51      0.99 o
  -7   7   1       24.00       27.80      1.88 o
  -6   7   1       14.37       11.84      0.89 o
  -5   7   1        5.01        5.81      0.77 o
  -4   7   1        1.12        1.50      0.65 o
  -3   7   1       34.71       30.59      1.61 o
  -2   7   1       13.82       15.15      1.21 o
  -1   7   1        1.54        1.23      0.81 o
   0   7   1        4.76        4.38      2.18 o
   1   7   1       11.23       12.61      0.98 o
   2   7   1        2.17        3.51      1.15 o
   3   7   1        9.98       10.94      1.48 o
   4   7   1        3.90        4.72      0.99 o
   5   7   1        0.32        0.38      1.04 o
  -7   8   1        0.33        0.22      0.99 o
  -6   8   1        3.57        4.50      0.83 o
  -5   8   1        1.19        0.58      0.86 o
  -4   8   1        1.32        1.85      0.79 o
  -3   8   1       47.22       40.10      2.02 o
  -2   8   1        8.10        7.83      2.84 o
  -1   8   1        1.98        1.83      0.93 o
   0   8   1        2.31        1.87      1.22 o
   1   8   1        1.65        0.77      0.94 o
   2   8   1        0.48        0.68      1.55 o
   3   8   1        8.80        8.38      2.11 o
   4   8   1        0.07       -0.92      1.73 o
  -6   9   1       10.29       12.64      1.81 o
  -5   9   1        0.17       -0.15      0.78 o
  -4   9   1        0.83       -0.04      0.87 o
  -3   9   1        0.07        0.39      0.93 o
  -2   9   1        9.01        9.76      1.34 o
  -1   9   1        0.20       -0.15      0.98 o
   0   9   1        2.08        2.35      1.15 o
   1   9   1        3.07        3.66      1.73 o
   2   9   1        0.00       -0.72      1.65 o
  -3  10   1        8.15        6.56      2.03 o
  -2  10   1        3.55        1.70      1.69 o
  -1  10   1        0.23       -0.54      1.13 o
  -1 -11   2        1.85        2.85      1.96 o
   0 -11   2        0.85        0.35      1.80 o
   1 -11   2        1.27        2.08      1.24 o
   2 -11   2        1.18        0.92      1.19 o
   3 -11   2        1.14        0.92      1.54 o
  -3 -10   2        0.00       -1.70      1.70 o
  -2 -10   2        0.02       -1.53      1.54 o
  -1 -10   2        0.88        1.15      1.73 o
   0 -10   2        1.25       -0.63      1.08 o
   1 -10   2        1.68        0.41      1.08 o
   2 -10   2        2.94        3.06      1.15 o
   3 -10   2        4.82        5.21      1.17 o
   4 -10   2        1.41        0.52      2.09 o
   5 -10   2        0.02        1.50      1.01 o
  -5  -9   2        2.37        2.39      1.09 o
  -4  -9   2        5.47        7.94      2.16 o
  -3  -9   2        0.89        1.15      1.62 o
  -2  -9   2        0.02        1.76      1.42 o
  -1  -9   2        4.91        4.12      1.19 o
   0  -9   2        5.68        5.80      1.20 o
   1  -9   2        4.67        4.40      1.51 o
   2  -9   2       15.95       15.77      1.48 o
   3  -9   2        0.49        0.17      1.06 o
   4  -9   2        0.77        0.13      1.21 o
   5  -9   2       28.26       27.85      1.63 o
   6  -9   2        5.10        8.60      1.39 o
  -6  -8   2        0.01        0.50      0.88 o
  -5  -8   2        3.41        3.65      1.22 o
  -4  -8   2       23.61       18.44      2.03 o
  -3  -8   2       16.06       16.19      1.39 o
  -2  -8   2       14.05       12.61      1.04 o
  -1  -8   2        5.33        4.30      0.73 o
   0  -8   2        7.56        7.68      1.16 o
   1  -8   2       48.07       45.53      2.20 o
   2  -8   2       27.15       54.19      2.94 o
   3  -8   2       12.50       13.30      1.46 o
   4  -8   2        1.12       -0.48      0.67 o
   5  -8   2        4.82        4.84      0.86 o
   6  -8   2        7.00        8.33      1.11 o
   7  -8   2        1.70       -0.53      1.07 o
  -7  -7   2        0.75        0.08      0.99 o
  -6  -7   2        1.52        1.53      0.99 o
  -5  -7   2        0.40        0.52      0.77 o
  -4  -7   2        1.13        0.29      0.71 o
  -3  -7   2        5.24        5.98      1.84 o
  -2  -7   2       22.33       21.31      0.96 o
  -1  -7   2        0.03       -0.39      0.39 o
   0  -7   2       37.80       35.38      1.15 o
   1  -7   2      103.40       98.70      2.92 o
   2  -7   2        1.72        1.46      0.72 o
   3  -7   2       50.34       47.94      2.07 o
   4  -7   2        8.95        8.21      0.89 o
   5  -7   2        6.95        5.51      0.81 o
   6  -7   2       54.51       46.03      2.47 o
   7  -7   2        1.75        2.53      0.77 o
   8  -7   2        8.63       10.27      1.58 o
  -7  -6   2        1.24        2.45      1.07 o
  -6  -6   2        0.50        0.33      0.90 o
  -5  -6   2        1.11        1.07      0.60 o
  -4  -6   2        0.02        0.47      0.42 o
  -3  -6   2       70.32       62.86      1.63 o
  -2  -6   2       18.87       18.88      0.88 o
  -1  -6   2        0.03        0.28      0.31 o
   0  -6   2        1.20        0.94      0.31 o
   1  -6   2      116.57      151.14      3.22 o
   2  -6   2        7.89        6.87      0.78 o
   3  -6   2        4.24        5.32      0.59 o
   4  -6   2       72.94       69.34      1.83 o
   5  -6   2       24.71       22.22      0.99 o
   6  -6   2        0.95        1.11      0.94 o
   7  -6   2       30.01       27.96      1.49 o
   8  -6   2       24.13       24.89      1.58 o
  -8  -5   2       14.29       15.22      1.74 o
  -7  -5   2        0.00       -0.14      0.68 o
  -6  -5   2        5.86        4.86      0.82 o
  -5  -5   2        6.64        7.23      0.65 o
  -4  -5   2        6.11        7.79      0.55 o
  -3  -5   2       24.18       27.24      0.83 o
  -2  -5   2       62.73       60.05      1.47 o
  -1  -5   2       82.36       80.87      1.69 o
   0  -5   2       11.48       12.45      0.47 o
   1  -5   2       53.39       55.37      1.32 o
   2  -5   2       32.32       30.42      0.95 o
   3  -5   2       52.59       47.57      1.04 o
   4  -5   2      227.52      212.36      4.35 o
   5  -5   2        0.03        7.68      1.04 o
   6  -5   2        0.15       -0.33      0.58 o
   7  -5   2       40.30       47.37      2.03 o
   8  -5   2       20.86       25.12      1.49 o
  -9  -4   2        0.05       -0.07      1.27 o
  -8  -4   2        9.45        9.12      1.16 o
  -7  -4   2        3.31        4.41      1.33 o
  -6  -4   2        7.69        6.94      0.89 o
  -5  -4   2       27.86       26.66      1.09 o
  -4  -4   2        4.13        4.28      0.36 o
  -3  -4   2       48.82       46.27      1.10 o
  -2  -4   2      213.91      347.17      7.64 o
  -1  -4   2        0.13       -0.21      0.21 o
   0  -4   2       86.05       81.38      1.62 o
   1  -4   2       95.81       97.45      1.75 o
   2  -4   2      611.63      620.91     12.22 o
   3  -4   2        7.63        5.72      0.30 o
   4  -4   2        2.98        3.55      0.26 o
   5  -4   2      131.60      118.00      3.54 o
   6  -4   2       32.47       24.97      1.29 o
   7  -4   2        1.85       -0.94      0.94 o
   8  -4   2       22.98       22.15      1.42 o
  -9  -3   2        4.62        4.93      1.00 o
  -8  -3   2        1.23        1.66      0.79 o
  -7  -3   2       14.30       14.52      1.20 o
  -6  -3   2        8.81       10.19      0.69 o
  -5  -3   2        8.89        9.12      0.60 o
  -4  -3   2       54.99       57.42      1.19 o
  -3  -3   2        0.60       -0.17      0.17 o
  -2  -3   2      110.78      111.83      1.87 o
  -1  -3   2       24.73       21.12      0.47 o
   0  -3   2      193.99      181.16      3.34 o
   1  -3   2      623.68      625.15      9.69 o
   2  -3   2      516.57      543.89     10.71 o
   3  -3   2      306.40      306.60      6.07 o
   4  -3   2       81.49       85.66      2.61 o
   5  -3   2      262.07      229.47      7.47 o
   6  -3   2       15.72       16.27      1.49 o
   7  -3   2       10.15       11.39      1.42 o
   8  -3   2        2.12        1.61      1.09 o
   9  -3   2        2.28        3.69      1.34 o
  -9  -2   2        1.43        1.98      0.82 o
  -8  -2   2        7.25        7.99      0.97 o
  -7  -2   2      142.91      131.77      4.65 o
  -6  -2   2        2.69        2.86      0.42 o
  -5  -2   2       87.29      137.24      2.44 o
  -4  -2   2      105.49       93.12      1.87 o
  -3  -2   2        9.98       18.34      0.68 o
  -2  -2   2       68.91       59.94      1.12 o
  -1  -2   2     2183.27     2150.04     33.29 o
   0  -2   2      444.59      441.95      6.50 o
   1  -2   2      143.35      153.99      2.45 o
   2  -2   2      658.27      691.71     12.36 o
   3  -2   2      421.49      443.90     11.32 o
   4  -2   2       98.99       87.61      2.14 o
   5  -2   2      128.81      116.16      4.02 o
   6  -2   2        1.68        2.53      0.91 o
   7  -2   2       31.50       23.24      1.95 o
   8  -2   2       50.66       58.69      3.59 o
   9  -2   2       30.29       37.87      2.86 o
  -9  -1   2        1.05        1.97      0.76 o
  -8  -1   2        1.91        2.43      0.66 o
  -7  -1   2       59.36       54.18      2.20 o
  -6  -1   2      150.49      140.52      2.98 o
  -5  -1   2       17.01       19.28      0.53 o
  -4  -1   2       16.34       17.43      0.44 o
  -3  -1   2      484.06      482.58      7.96 o
  -2  -1   2      913.80      882.33     13.51 o
  -1  -1   2     5724.28     5474.18     97.21 o
   0  -1   2      346.18      379.47      6.30 o
   1  -1   2     1293.24     1537.93     43.40 o
   2  -1   2      606.13      643.23     12.63 o
   3  -1   2      224.44      239.73      5.40 o
   4  -1   2       21.29       20.24      0.91 o
   5  -1   2       55.26       54.09      2.19 o
   6  -1   2       45.58       37.58      2.42 o
   7  -1   2        0.59        0.80      0.91 o
   8  -1   2        0.25       -0.15      0.77 o
   9  -1   2        4.52        5.17      1.18 o
 -10   0   2        4.28        4.04      0.91 o
  -9   0   2       16.69       16.83      1.17 o
  -8   0   2        2.16        2.94      0.65 o
  -7   0   2        1.21        1.24      0.42 o
  -6   0   2      374.33      350.70      7.01 o
  -5   0   2       45.08       43.41      0.94 o
  -4   0   2      308.03      309.73      5.51 o
  -3   0   2      132.99      145.31      2.28 o
  -2   0   2       17.76       21.06      0.39 o
  -1   0   2      336.12      359.18      4.96 o
   0   0   2      201.02      194.58      2.87 o
   1   0   2      154.04      171.04      2.70 o
   2   0   2       46.86       34.83      0.99 o
   3   0   2      560.93      563.60     11.17 o
   4   0   2       94.48       99.77      2.48 o
   5   0   2       53.12      177.87     15.23 o
   6   0   2       50.75       50.57      3.08 o
   7   0   2        1.32        2.20      0.80 o
   8   0   2        8.95        9.39      1.19 o
 -10   1   2        9.06       11.18      1.05 o
  -9   1   2        8.11        9.61      0.91 o
  -8   1   2       28.64       28.33      1.31 o
  -7   1   2       25.47       22.44      1.04 o
  -6   1   2       31.94       31.94      2.29 o
  -5   1   2      172.13      160.79      3.62 o
  -4   1   2       25.68       27.96      0.70 o
  -3   1   2      392.04      375.72      6.62 o
  -2   1   2      287.30      466.42      6.69 o
  -1   1   2      280.46      256.80      3.41 o
   0   1   2     1382.05     1410.48     20.41 o
   1   1   2        1.12        1.85      0.19 o
   2   1   2       78.16       75.91      1.54 o
   3   1   2        2.83        3.99      0.38 o
   4   1   2       32.70       35.69      1.05 o
   5   1   2       42.94       41.65      1.38 o
   6   1   2       13.07       17.22      1.32 o
   7   1   2        8.04       10.49      1.89 o
   8   1   2        1.71        2.90      0.98 o
 -10   2   2        0.70       -0.51      1.01 o
  -9   2   2        2.49        5.15      0.70 o
  -8   2   2       54.27       50.90      1.87 o
  -7   2   2       17.70       12.49      0.92 o
  -6   2   2       19.68       21.43      1.88 o
  -5   2   2      527.13      503.71     21.83 o
  -4   2   2       38.70       38.49      1.59 o
  -3   2   2      177.27      172.53      3.81 o
  -2   2   2        0.13        1.30      0.14 o
  -1   2   2      487.60      528.89      8.18 o
   0   2   2       79.06       89.17      1.75 o
   1   2   2      308.91      290.09      5.83 o
   2   2   2       81.90       98.77      2.16 o
   3   2   2       49.92       48.85      1.12 o
   4   2   2        7.51        8.00      0.61 o
   5   2   2        1.79        0.95      0.58 o
   6   2   2        0.82        1.18      0.76 o
   7   2   2        8.24        8.24      1.66 o
   8   2   2        0.13       -0.04      0.92 o
  -6   3   2        0.07       -0.42      0.76 o
  -5   3   2        2.90        5.54      1.05 o
  -4   3   2        0.97        0.50      0.22 o
  -3   3   2        0.13        0.83      0.36 o
  -2   3   2      388.42      360.32      7.13 o
  -1   3   2      338.41      341.24      5.75 o
   0   3   2      280.40      279.96      4.43 o
   1   3   2       57.55       58.04      1.26 o
   2   3   2        7.41        7.97      0.44 o
   3   3   2        1.33        2.03      0.33 o
   4   3   2        0.18        0.48      0.57 o
   5   3   2       18.26       15.90      1.08 o
   6   3   2        0.36        1.12      0.81 o
   7   3   2        1.36        0.73      0.87 o
  -6   4   2        1.88        1.26      0.96 o
  -5   4   2       25.98       21.79      1.34 o
  -4   4   2       95.45       89.79      2.43 o
  -3   4   2       67.01       68.77      1.35 o
  -2   4   2        4.44        5.18      0.59 o
  -1   4   2      224.77      224.25      4.60 o
   0   4   2        6.42        8.96      0.92 o
   1   4   2        3.35       26.89      1.95 o
   2   4   2       47.87       49.23      1.32 o
   3   4   2        4.01        6.19      0.54 o
   4   4   2        7.39        7.80      0.68 o
   5   4   2        4.80        4.62      0.93 o
   6   4   2       14.31       13.93      1.84 o
   7   4   2        0.11        1.55      1.23 o
  -5   5   2        2.22        2.07      0.43 o
  -4   5   2      483.26      449.72      9.96 o
  -3   5   2       47.44       42.96      1.44 o
  -2   5   2       43.81       41.76      1.48 o
  -1   5   2        0.10        0.10      0.31 o
   0   5   2       21.62       22.45      1.05 o
   1   5   2        1.48        1.77      0.47 o
   2   5   2       43.12       43.83      1.41 o
   3   5   2       41.50       37.00      1.90 o
   4   5   2        2.46        3.24      1.34 o
   5   5   2        8.73        8.76      1.54 o
   6   5   2        1.54        2.49      1.27 o
  -6   6   2        6.51        9.21      0.69 o
  -5   6   2       14.23       14.56      0.78 o
  -4   6   2      116.55      102.24      3.60 o
  -3   6   2       36.40       33.25      1.61 o
  -2   6   2       16.67       18.16      2.23 o
  -1   6   2        7.01        7.54      0.96 o
   0   6   2       36.95       34.88      1.42 o
   1   6   2        0.05       -0.16      0.52 o
   2   6   2       23.27       22.76      1.30 o
   3   6   2        1.17        0.23      1.49 o
   4   6   2        4.05        4.42      1.80 o
   5   6   2        1.00        2.04      1.16 o
  -7   7   2       14.30       14.97      1.43 o
  -6   7   2       16.59       17.75      1.08 o
  -5   7   2        8.57        8.67      0.91 o
  -4   7   2        6.40        7.54      0.92 o
  -3   7   2       48.05       46.21      2.11 o
  -2   7   2        0.42       -0.32      0.78 o
  -1   7   2        7.16        5.72      1.01 o
   0   7   2       15.83       16.14      1.45 o
   1   7   2        2.28        1.74      0.99 o
   2   7   2        0.01        2.55      1.51 o
   3   7   2        3.20        1.62      1.53 o
   4   7   2        0.30       -0.73      0.84 o
  -6   8   2        0.17       -0.53      0.65 o
  -5   8   2        2.70        5.30      0.92 o
  -4   8   2        9.74        9.38      1.10 o
  -3   8   2        2.19        1.17      0.88 o
  -2   8   2        0.25        1.17      0.94 o
  -1   8   2        0.05       -0.23      0.91 o
   0   8   2        0.07       -0.86      1.11 o
   1   8   2        4.51        2.30      1.54 o
   2   8   2        0.22        0.26      1.62 o
   3   8   2        0.82       -0.82      1.72 o
  -5   9   2        2.30        2.82      1.47 o
  -4   9   2        3.77        4.04      1.09 o
  -3   9   2       11.19       11.24      2.66 o
  -2   9   2        4.41        3.46      1.14 o
  -1   9   2        0.70        1.56      1.10 o
   0   9   2        0.00       -0.24      1.57 o
   1   9   2        0.16        0.59      1.76 o
  -2 -11   3        2.24        1.45      1.93 o
  -1 -11   3        0.11       -1.03      1.69 o
   0 -11   3        2.19        2.95      1.85 o
   1 -11   3        2.83        0.87      2.33 o
   2 -11   3        0.77        1.30      1.15 o
   3 -11   3        0.06       -0.57      1.04 o
  -4 -10   3        0.13       -0.58      1.81 o
  -3 -10   3        1.12        2.07      1.86 o
  -2 -10   3        0.63        2.08      1.80 o
  -1 -10   3        0.47       -0.03      1.54 o
   0 -10   3       14.13       13.80      1.64 o
   1 -10   3       13.06       12.50      1.55 o
   2 -10   3        0.88        2.73      1.14 o
   3 -10   3        0.77        1.39      1.01 o
   4 -10   3        0.28       -0.07      0.94 o
   5 -10   3        2.28        4.28      1.11 o
  -5  -9   3        0.36        0.05      0.95 o
  -4  -9   3        0.02        0.13      0.89 o
  -3  -9   3        0.61        0.38      0.81 o
  -2  -9   3        0.73        0.69      1.45 o
  -1  -9   3        0.75        1.16      1.04 o
   0  -9   3        6.52        8.07      1.30 o
   1  -9   3        0.19       -0.34      0.89 o
   2  -9   3       32.40       36.91      2.04 o
   3  -9   3        0.37        0.58      0.82 o
   4  -9   3        0.14       -0.23      0.93 o
   5  -9   3        4.85        4.45      1.03 o
   6  -9   3        0.85       -0.12      0.88 o
  -6  -8   3        1.19       -0.11      0.95 o
  -5  -8   3        0.22        0.62      0.82 o
  -4  -8   3        0.00       -0.34      0.65 o
  -3  -8   3        0.95        0.90      0.76 o
  -2  -8   3        8.56       11.48      1.00 o
  -1  -8   3        2.13        1.85      0.65 o
   0  -8   3       18.21       19.27      1.10 o
   1  -8   3       20.03       18.67      1.39 o
   2  -8   3        0.65        2.84      0.89 o
   3  -8   3       12.84       13.90      1.20 o
   4  -8   3       13.93       14.35      1.25 o
   5  -8   3        4.07        3.97      0.93 o
   6  -8   3       11.00       12.93      1.70 o
   7  -8   3       44.86       50.06      3.18 o
  -7  -7   3        0.06        0.12      0.92 o
  -6  -7   3        0.01       -0.58      0.70 o
  -5  -7   3        5.13        6.00      1.01 o
  -4  -7   3        0.49       -0.85      0.85 o
  -3  -7   3        4.26        4.52      0.62 o
  -2  -7   3       54.00       49.92      1.55 o
  -1  -7   3        1.96        1.97      0.67 o
   0  -7   3       11.77       13.41      0.87 o
   1  -7   3        0.92        1.42      0.62 o
   2  -7   3        0.67        0.62      0.70 o
   3  -7   3       56.38       52.25      2.21 o
   4  -7   3        5.45        7.44      1.00 o
   5  -7   3       12.32       12.89      0.92 o
   7  -7   3        0.81       -0.71      1.09 o
  -8  -6   3        6.24        6.88      1.49 o
  -7  -6   3        0.52       -0.67      0.67 o
  -6  -6   3        0.16       -0.51      0.61 o
  -5  -6   3        3.41        3.14      0.65 o
  -4  -6   3        3.37        3.22      0.56 o
  -3  -6   3        1.03        1.25      0.42 o
  -2  -6   3        0.27       -0.39      0.39 o
  -1  -6   3        0.77        0.53      0.32 o
   0  -6   3        2.39        2.35      0.38 o
   1  -6   3      115.50      117.33      2.58 o
   2  -6   3       10.71       11.81      0.69 o
   3  -6   3        0.10       -0.10      0.40 o
   4  -6   3       38.21       35.15      1.33 o
   5  -6   3        7.48        6.22      0.81 o
   6  -6   3       47.99       40.51      1.89 o
   7  -6   3       14.94       16.81      1.34 o
   8  -6   3       12.40       14.82      1.81 o
  -8  -5   3        0.84        1.00      0.80 o
  -7  -5   3        0.38        0.13      0.68 o
  -6  -5   3        0.31        0.34      0.60 o
  -5  -5   3       29.60       28.72      1.04 o
  -4  -5   3       21.26       18.91      0.97 o
  -3  -5   3       10.16        9.93      0.59 o
  -2  -5   3        5.22        4.33      0.43 o
  -1  -5   3       56.03       51.78      1.30 o
   0  -5   3       86.62       84.45      1.74 o
   1  -5   3      418.27      530.23     18.54 o
   2  -5   3      168.71      160.73      3.06 o
   4  -5   3       95.82       83.61      2.47 o
   5  -5   3       15.31       13.57      1.02 o
   6  -5   3       30.79       32.73      1.80 o
   7  -5   3       10.79        9.12      1.04 o
   8  -5   3       22.23       24.08      2.32 o
  -9  -4   3        0.24        0.09      0.78 o
  -8  -4   3       74.11       68.52      2.95 o
  -7  -4   3        6.63        7.39      0.95 o
  -6  -4   3       11.89       15.55      1.12 o
  -5  -4   3        9.09       12.01      0.65 o
  -4  -4   3        1.32        0.61      0.29 o
  -3  -4   3        0.11        0.75      0.28 o
  -2  -4   3      308.78      307.93      6.21 o
  -1  -4   3      406.87      398.52      7.30 o
   0  -4   3       17.96       14.09      0.48 o
   1  -4   3      382.84      389.55      6.13 o
   2  -4   3      157.60      150.65      2.85 o
   3  -4   3       82.03       74.06      1.88 o
   4  -4   3        0.10        0.30      0.30 o
   5  -4   3        3.13        4.31      0.83 o
   6  -4   3        8.08        4.99      0.81 o
   7  -4   3      142.60      180.51      6.14 o
   8  -4   3       30.21       33.22      2.58 o
  -9  -3   3        0.08       -0.26      0.69 o
  -8  -3   3       20.12       18.09      1.33 o
  -7  -3   3        8.48        7.44      0.93 o
  -6  -3   3        4.96        5.38      0.56 o
  -5  -3   3        1.32        0.96      0.28 o
  -4  -3   3       76.64       79.61      1.54 o
  -3  -3   3      722.60      680.34     10.56 o
  -2  -3   3     1098.97     1171.29     25.54 o
  -1  -3   3      246.11      244.46      4.20 o
   0  -3   3      380.76      472.25     11.41 o
   1  -3   3        2.11        2.81      0.24 o
   2  -3   3      117.63      123.87      2.37 o
   3  -3   3       86.81       75.41      1.69 o
   4  -3   3      199.60      187.96      4.36 o
   5  -3   3       46.68       42.70      1.85 o
   6  -3   3        9.59        8.30      1.63 o
   7  -3   3        0.07       -0.05      0.99 o
   8  -3   3       31.52       32.88      2.61 o
  -9  -2   3        1.03        1.88      0.73 o
  -8  -2   3        8.61        9.13      0.97 o
  -7  -2   3       70.19       73.57      2.82 o
  -6  -2   3       33.51       31.86      0.97 o
  -5  -2   3       57.25       53.98      1.12 o
  -4  -2   3       70.31       67.81      1.22 o
  -3  -2   3       78.55       73.62      1.38 o
  -2  -2   3       20.44       20.55      0.56 o
  -1  -2   3     1835.99     1881.42     31.04 o
   0  -2   3      677.33      722.62     11.20 o
   1  -2   3      221.98      202.55      3.71 o
   2  -2   3       49.04       41.97      0.94 o
   3  -2   3      221.79      220.34      5.03 o
   4  -2   3       16.43       71.06      2.67 o
   5  -2   3      303.01      285.48     13.00 o
   6  -2   3       29.71       35.54      2.49 o
   7  -2   3        0.96        0.72      1.01 o
   8  -2   3        5.07        4.46      1.50 o
 -10  -1   3        0.58        1.04      0.76 o
  -9  -1   3        4.62        5.14      1.07 o
  -8  -1   3        6.90        7.81      0.83 o
  -7  -1   3       15.65       14.85      0.82 o
  -6  -1   3        1.85        1.55      0.34 o
  -5  -1   3       99.06      102.55      1.74 o
  -4  -1   3      337.23      306.22      4.79 o
  -3  -1   3       87.94      174.43      3.77 o
  -2  -1   3      520.53      479.02      7.87 o
  -1  -1   3       28.60       25.82      0.50 o
   0  -1   3      104.82      112.82      1.73 o
   1  -1   3        4.01        3.11      0.28 o
   2  -1   3      101.13      116.20      2.22 o
   3  -1   3       39.66       45.23      1.15 o
   4  -1   3      200.49      191.21      4.47 o
   5  -1   3       43.62       41.83      2.66 o
   6  -1   3       23.90       25.16      2.11 o
   7  -1   3       18.27       16.93      1.81 o
   8  -1   3        1.36        1.42      1.16 o
 -10   0   3        2.17        2.73      1.08 o
  -9   0   3        6.59        7.61      0.84 o
  -8   0   3        0.07        0.66      0.53 o
  -7   0   3       16.45       15.36      1.18 o
  -6   0   3      144.27      134.89      2.58 o
  -5   0   3        8.10        9.84      0.40 o
  -4   0   3       32.53       26.90      0.61 o
  -3   0   3      351.17      359.60      5.54 o
  -2   0   3     1159.54     1212.82     19.71 o
  -1   0   3       99.41       98.58      1.61 o
   0   0   3      867.51      940.65     15.36 o
   1   0   3      518.12      562.86     10.14 o
   2   0   3      371.04      386.79      7.69 o
   3   0   3       89.86      144.17      4.52 o
   4   0   3       67.90       73.15      2.77 o
   5   0   3       13.15       14.23      1.57 o
   6   0   3       11.04        9.05      1.16 o
   7   0   3        2.56        1.37      1.03 o
   8   0   3        0.01        0.42      0.94 o
 -10   1   3        3.93        2.55      1.16 o
  -9   1   3        1.92        2.22      0.86 o
  -8   1   3       10.28        9.89      0.73 o
  -7   1   3        1.84        0.92      0.37 o
  -6   1   3      263.54      340.27     15.51 o
  -5   1   3       43.65       38.43      0.96 o
  -4   1   3      113.70      115.18      2.17 o
  -3   1   3      169.80      136.89      2.05 o
  -2   1   3      254.37      252.95      4.21 o
  -1   1   3      555.89      594.08      9.80 o
   0   1   3        1.42        1.04      0.19 o
   1   1   3      113.53      119.99      2.55 o
   2   1   3        0.36       -0.15      0.25 o
   3   1   3       22.96       26.39      1.12 o
   4   1   3       28.66       26.27      1.38 o
   5   1   3        8.32       11.38      1.80 o
   6   1   3        4.27        4.58      0.95 o
   7   1   3        0.16        0.01      0.82 o
   8   1   3        5.53        5.34      1.93 o
 -10   2   3       11.51       12.58      1.42 o
  -9   2   3       12.66       10.53      1.23 o
  -6   2   3       11.32       11.92      1.42 o
  -5   2   3       60.17       55.93      1.99 o
  -4   2   3       77.91       78.81      2.04 o
  -3   2   3        4.03        3.15      0.19 o
  -2   2   3     1036.66     1141.90     22.20 o
  -1   2   3        2.81        1.09      0.22 o
   0   2   3       81.88       89.91      1.97 o
   1   2   3       32.61       33.99      0.95 o
   2   2   3        8.68        7.89      0.48 o
   3   2   3       47.35       48.95      1.27 o
   4   2   3       11.70       10.92      0.76 o
   5   2   3      132.96      121.54      4.57 o
   6   2   3        3.96        2.93      1.14 o
   7   2   3        0.11       -0.19      0.99 o
  -6   3   3        1.37        2.18      0.97 o
  -5   3   3      884.31      844.91     20.94 o
  -4   3   3       58.81       53.62      1.54 o
  -3   3   3      213.15      208.78      4.20 o
  -2   3   3       26.02       28.51      0.76 o
  -1   3   3        5.05        6.26      0.51 o
   0   3   3        0.52        1.10      0.36 o
   1   3   3        2.93        2.61      0.43 o
   2   3   3      215.64      207.18      4.35 o
   3   3   3        0.39       -0.21      0.40 o
   4   3   3       36.68       56.10      1.77 o
   5   3   3        6.10        5.56      1.99 o
   6   3   3        0.19        0.70      1.08 o
   7   3   3        2.32        5.88      1.61 o
  -6   4   3        3.19        3.76      1.09 o
  -5   4   3       45.19       39.53      1.27 o
  -4   4   3       63.29       56.89      1.62 o
  -3   4   3       40.08       46.36      1.13 o
  -2   4   3        1.59        1.53      0.28 o
  -1   4   3      114.74      126.64      3.38 o
   0   4   3       40.24       42.79      1.10 o
   1   4   3       78.08       69.94      1.69 o
   2   4   3        0.71        0.23      0.44 o
   3   4   3       17.70       16.53      1.03 o
   4   4   3        1.09        0.79      0.76 o
   5   4   3        2.26        3.69      1.28 o
   6   4   3        3.62        2.61      1.35 o
  -6   5   3       18.50       17.57      1.15 o
  -5   5   3        6.97        6.54      0.54 o
  -4   5   3       28.32       26.92      1.10 o
  -3   5   3        0.72        1.47      0.63 o
  -2   5   3        8.83        9.46      0.96 o
  -1   5   3        5.78        5.02      0.67 o
   0   5   3       26.08       23.41      1.15 o
   2   5   3       84.61       84.98      2.80 o
   3   5   3        0.00        0.05      0.69 o
   4   5   3        0.10        0.54      0.79 o
   5   5   3        0.03        0.51      1.09 o
  -6   6   3        6.72       10.25      0.81 o
  -5   6   3        0.00        0.09      0.57 o
  -4   6   3       22.03       25.80      1.41 o
  -3   6   3        1.42        1.54      0.76 o
  -2   6   3        3.37        1.88      0.77 o
  -1   6   3        6.99        7.14      1.14 o
   0   6   3       12.35       14.31      1.72 o
   1   6   3        2.44        1.58      0.99 o
   2   6   3        5.29        5.60      1.01 o
   3   6   3        2.02        0.47      0.87 o
   4   6   3        2.57        2.50      1.00 o
  -7   7   3        2.61        2.20      1.03 o
  -6   7   3        1.14        1.13      0.64 o
  -5   7   3        3.91        4.41      1.05 o
  -4   7   3       16.74       14.54      1.22 o
  -3   7   3        1.80        1.11      1.31 o
  -2   7   3        0.00       -0.55      1.16 o
  -1   7   3        1.00        1.14      1.24 o
   0   7   3        7.58        9.34      1.29 o
   1   7   3        1.87        2.30      1.53 o
   2   7   3        1.14        0.76      1.54 o
   3   7   3        3.47        3.09      1.74 o
  -6   8   3        0.40        0.87      0.74 o
  -5   8   3        0.23        0.02      0.78 o
  -4   8   3        2.94        3.92      1.00 o
  -3   8   3        5.78        3.12      1.18 o
  -2   8   3        0.00       -0.50      1.32 o
  -1   8   3        2.54        0.86      1.02 o
   0   8   3        1.09        0.13      1.20 o
   1   8   3        0.49       -1.38      1.51 o
   2   8   3        0.46        3.49      1.93 o
  -3   9   3        1.03        0.45      1.10 o
  -2   9   3        0.28        1.23      1.11 o
  -1   9   3        2.15        2.82      1.85 o
  -2 -11   4        0.56       -1.65      1.65 o
  -1 -11   4        0.20        0.92      1.77 o
   0 -11   4        2.79        3.00      1.92 o
   1 -11   4        3.04        3.21      1.76 o
   2 -11   4        0.12       -0.15      1.09 o
   3 -11   4        0.00        0.64      1.13 o
  -4 -10   4        0.30        1.36      1.86 o
  -3 -10   4        5.76        7.32      2.11 o
  -2 -10   4        0.02       -1.51      1.51 o
  -1 -10   4        1.96        0.78      1.61 o
   0 -10   4       16.64       16.16      1.69 o
   1 -10   4        5.86        8.48      1.34 o
   2 -10   4        0.98        1.23      0.97 o
   3 -10   4        1.79        0.18      0.95 o
   4 -10   4        4.55        5.04      1.21 o
   5 -10   4        0.14       -0.21      0.99 o
  -6  -9   4        2.45        2.72      1.22 o
  -5  -9   4        0.01        0.01      0.92 o
  -4  -9   4        1.05        0.13      0.80 o
  -3  -9   4        8.49        8.11      1.13 o
  -2  -9   4        1.08       -0.39      0.78 o
  -1  -9   4        3.97        4.97      1.17 o
   0  -9   4        1.55        0.02      1.80 o
   1  -9   4       16.00       17.99      1.65 o
   2  -9   4        0.43        0.20      0.89 o
   3  -9   4        2.00        0.71      0.83 o
   4  -9   4        8.64       10.58      1.29 o
   6  -9   4        0.50       -0.78      1.28 o
  -7  -8   4        0.30        1.18      1.07 o
  -6  -8   4        0.17       -0.31      0.89 o
  -5  -8   4        0.17       -0.07      0.85 o
  -4  -8   4        0.02        0.91      1.14 o
  -3  -8   4        3.76        3.28      0.90 o
  -2  -8   4        0.33       -0.44      0.51 o
  -1  -8   4        1.51        1.07      0.51 o
   0  -8   4        8.95       10.31      0.89 o
   1  -8   4        1.06        0.78      0.84 o
   2  -8   4        0.32        0.20      0.79 o
   3  -8   4        3.17        3.51      0.90 o
   4  -8   4        1.38        0.63      0.83 o
   5  -8   4       44.38       39.88      2.84 o
   6  -8   4        0.15       -1.11      1.11 o
  -7  -7   4        0.60       -0.36      0.88 o
  -6  -7   4        6.81        5.80      1.28 o
  -5  -7   4        4.39        4.91      0.77 o
  -4  -7   4        0.58       -0.13      0.47 o
  -3  -7   4        0.00       -0.11      0.41 o
  -2  -7   4        3.43        3.44      0.49 o
  -1  -7   4        2.75        2.96      0.51 o
   0  -7   4       41.74       76.92      5.93 o
   1  -7   4       72.24       69.83      2.22 o
   2  -7   4       72.37      118.22      4.28 o
   3  -7   4        9.02        9.61      1.08 o
   4  -7   4        9.26        8.40      0.84 o
   5  -7   4       20.74       18.84      1.39 o
   6  -7   4        8.31        9.41      1.53 o
   7  -7   4       33.48       38.23      2.89 o
  -8  -6   4        0.01       -0.58      0.75 o
  -7  -6   4        0.66        1.91      0.78 o
  -6  -6   4        5.37        4.64      0.84 o
  -5  -6   4        7.94       10.05      0.86 o
  -4  -6   4        9.08       11.01      0.76 o
  -3  -6   4        8.70        7.54      0.58 o
  -2  -6   4      148.50      149.82      3.26 o
  -1  -6   4        0.57        0.36      0.32 o
   0  -6   4       42.34       41.51      1.06 o
   1  -6   4       28.66       29.06      0.91 o
   2  -6   4        9.31        9.91      0.63 o
   3  -6   4       15.11       15.50      0.97 o
   4  -6   4        1.32        2.06      0.71 o
   5  -6   4        5.48        6.43      0.92 o
   6  -6   4       97.11      162.47      5.65 o
   7  -6   4        4.79        5.84      1.50 o
  -9  -5   4        0.66       -0.18      1.34 o
  -8  -5   4        1.33        1.72      0.84 o
  -7  -5   4        0.35       -0.60      0.60 o
  -6  -5   4        0.88        0.82      0.62 o
  -5  -5   4        1.76        0.32      0.40 o
  -4  -5   4       97.85       94.17      2.46 o
  -3  -5   4       76.00       74.19      1.79 o
  -2  -5   4      121.49      114.42      2.54 o
  -1  -5   4        0.26        0.04      0.29 o
   0  -5   4       48.56       44.81      1.18 o
   1  -5   4        0.27        0.49      0.25 o
   2  -5   4       44.58       40.63      1.01 o
   3  -5   4      110.18      100.05      2.50 o
   4  -5   4       50.11       48.37      2.66 o
   5  -5   4        4.99        4.99      0.84 o
   6  -5   4        9.82       10.65      1.11 o
   7  -5   4       32.89       30.81      2.43 o
   8  -5   4        3.74        2.81      1.35 o
  -9  -4   4        4.11        3.44      0.92 o
  -8  -4   4        0.02        2.86      1.37 o
  -7  -4   4        2.56        3.28      0.95 o
  -6  -4   4        1.47        2.04      0.64 o
  -5  -4   4        0.11       -0.26      0.34 o
  -4  -4   4       78.14       79.59      1.89 o
  -3  -4   4        2.48        2.18      0.34 o
  -2  -4   4      617.60      621.29     12.29 o
  -1  -4   4      218.28      222.94      4.58 o
   0  -4   4       87.50       85.36      1.91 o
   1  -4   4      163.23      171.94      3.01 o
   2  -4   4      338.18      332.05      6.66 o
   3  -4   4      145.97      149.25      3.57 o
   4  -4   4      283.14      255.20      8.24 o
   5  -4   4       58.05       66.23      2.63 o
   6  -4   4       12.75       11.84      1.58 o
   7  -4   4        0.64       -1.05      1.05 o
   8  -4   4        3.22        1.05      1.35 o
  -9  -3   4        1.15        1.39      1.13 o
  -8  -3   4       34.99       32.45      1.72 o
  -7  -3   4       25.17       24.07      1.09 o
  -6  -3   4       77.01       73.39      2.23 o
  -5  -3   4       45.79       43.42      0.93 o
  -4  -3   4        0.00       12.82      0.55 o
  -3  -3   4        2.71        1.68      0.29 o
  -2  -3   4      210.09      210.20      4.79 o
  -1  -3   4      292.07      293.26      5.91 o
   0  -3   4       65.16       78.70      1.75 o
   1  -3   4       41.57       45.23      1.03 o
   2  -3   4       66.32       68.22      1.44 o
   3  -3   4      167.24      157.64      5.11 o
   4  -3   4       97.84       89.47      2.64 o
   5  -3   4       77.97       76.75      2.98 o
   6  -3   4       17.50       14.92      1.69 o
   7  -3   4       46.29       62.53      3.92 o
   8  -3   4        6.18        7.53      1.64 o
 -10  -2   4        0.72       -0.66      0.66 o
  -9  -2   4        0.05       -0.36      0.99 o
  -8  -2   4        1.88        1.87      0.71 o
  -7  -2   4        7.79        7.87      0.67 o
  -6  -2   4        3.49        3.63      0.38 o
  -5  -2   4        0.10       -0.17      0.17 o
  -4  -2   4      330.14      342.77      5.39 o
  -3  -2   4      621.78      639.19     10.57 o
  -2  -2   4      158.98      153.34      4.11 o
  -1  -2   4        1.40        0.99      0.23 o
   0  -2   4      439.64      468.72      8.48 o
   1  -2   4      240.13      265.86      6.05 o
   2  -2   4      321.79      429.23     15.49 o
   3  -2   4      395.41      373.61      6.82 o
   4  -2   4      223.36      213.18      5.72 o
   5  -2   4        0.09        0.16      0.84 o
   6  -2   4        8.07        6.89      1.43 o
   7  -2   4        5.05        5.23      1.49 o
   8  -2   4        0.90        0.01      1.20 o
 -10  -1   4        1.78        1.01      0.71 o
  -9  -1   4        0.01        0.13      0.56 o
  -8  -1   4        0.00       -0.74      0.74 o
  -7  -1   4      135.14      185.87      4.96 o
  -6  -1   4       25.45       24.37      0.73 o
  -5  -1   4       91.69       87.66      1.69 o
  -4  -1   4        3.22        5.56      0.31 o
  -3  -1   4        0.11       -0.06      0.27 o
  -2  -1   4      120.88      129.14      2.43 o
  -1  -1   4        6.59        6.97      0.31 o
   0  -1   4      762.00      855.44     15.19 o
   1  -1   4        4.89        3.09      0.29 o
   2  -1   4      116.93      115.21      2.47 o
   3  -1   4      134.74      128.77      2.76 o
   4  -1   4        0.21        2.52      0.74 o
   5  -1   4        0.12        0.34      0.89 o
   6  -1   4       11.39       12.00      1.70 o
   7  -1   4        4.22        3.81      1.31 o
   8  -1   4       18.59       20.80      2.78 o
 -10   0   4        6.77        6.21      0.83 o
  -9   0   4        1.01        0.51      0.56 o
  -8   0   4        3.87        4.23      0.62 o
  -7   0   4        1.78        1.52      0.39 o
  -6   0   4        6.54        7.34      0.41 o
  -5   0   4       91.73       94.94      1.88 o
  -4   0   4       22.98       17.00      0.47 o
  -3   0   4      446.74      541.88     11.56 o
  -2   0   4       49.49       39.57      0.73 o
  -1   0   4      274.72      358.46      5.96 o
   0   0   4      158.23      165.34      3.44 o
   1   0   4       23.30       16.15      0.54 o
   2   0   4        7.44        9.19      0.52 o
   3   0   4        2.66        1.54      0.40 o
   4   0   4      386.36      370.69     11.86 o
   5   0   4       20.98       19.51      1.89 o
   6   0   4        0.71        2.63      0.93 o
   7   0   4        0.93       -0.37      0.82 o
 -10   1   4        0.11        0.58      0.99 o
  -9   1   4       14.45       12.51      0.81 o
  -8   1   4        4.16        5.47      0.48 o
  -7   1   4        9.51        8.38      0.80 o
  -6   1   4      287.12      291.44      6.47 o
  -5   1   4       35.86       31.73      1.09 o
  -4   1   4      171.09      159.02      2.74 o
  -3   1   4       39.06       39.75      0.82 o
  -2   1   4      231.93      244.42      4.12 o
  -1   1   4        3.17        5.29      0.31 o
   0   1   4       99.62      101.88      1.87 o
   1   1   4      527.52      537.38     10.67 o
   2   1   4       26.09       25.82      0.82 o
   3   1   4       37.10      110.27      7.54 o
   4   1   4        4.36        7.30      0.81 o
   5   1   4        8.73        8.93      1.14 o
   6   1   4        0.86        0.35      0.85 o
   7   1   4        0.67       -0.49      0.89 o
 -10   2   4        0.15       -0.20      0.88 o
  -6   2   4        3.90        1.86      0.62 o
  -5   2   4       42.83       35.15      0.90 o
  -4   2   4        1.45        2.75      0.26 o
  -3   2   4       82.39       67.90      1.28 o
  -2   2   4        6.53        9.08      0.42 o
  -1   2   4      279.19      284.58      5.76 o
   0   2   4      111.59       98.40      2.85 o
   1   2   4       58.15       57.59      1.64 o
   2   2   4       25.51       23.85      0.84 o
   3   2   4        0.49        0.13      0.52 o
   4   2   4       12.10       15.12      1.09 o
   5   2   4        3.53        4.75      1.03 o
   6   2   4        0.45       -0.61      1.03 o
   7   2   4        0.65        1.58      1.28 o
  -6   3   4        1.97        3.06      0.42 o
  -5   3   4        7.96        7.33      0.41 o
  -4   3   4       24.46       26.91      0.94 o
  -3   3   4        0.92        1.17      0.24 o
  -2   3   4       37.72       38.66      0.92 o
  -1   3   4       49.85       48.61      1.64 o
   0   3   4       18.39       17.12      0.80 o
   1   3   4      275.89      271.82      6.36 o
   2   3   4        3.46        4.28      0.60 o
   3   3   4       13.50       15.42      1.01 o
   4   3   4        3.88        2.83      0.92 o
   5   3   4       33.42       30.68      2.59 o
   6   3   4       15.32       10.72      1.93 o
  -6   4   4        0.16       -0.30      0.46 o
  -5   4   4      159.59      163.07      7.71 o
  -4   4   4        6.47        5.19      0.64 o
  -3   4   4       74.71       64.19      2.05 o
  -2   4   4       33.98       28.38      1.16 o
  -1   4   4        1.68        2.15      0.65 o
   0   4   4       19.30       20.92      0.83 o
   1   4   4       21.72       18.48      1.11 o
   2   4   4       18.45       16.80      1.19 o
   3   4   4       16.39       17.21      1.46 o
   4   4   4        0.11        1.62      1.31 o
   5   4   4        1.51        2.93      1.35 o
  -6   5   4        3.85        3.28      0.58 o
  -5   5   4        3.58        1.70      0.61 o
  -4   5   4        4.36        3.91      0.77 o
  -3   5   4        1.22        1.77      0.73 o
  -2   5   4        0.95        0.99      0.70 o
  -1   5   4       63.36       69.17      2.87 o
   0   5   4        0.96        1.44      0.88 o
   1   5   4       10.88       10.72      0.98 o
   2   5   4        0.36        0.31      0.75 o
   3   5   4        0.49        0.15      1.30 o
   4   5   4        0.81        0.80      1.16 o
   5   5   4        0.10       -0.57      1.15 o
  -7   6   4        7.75        9.65      1.31 o
  -6   6   4        4.27        4.19      0.72 o
  -5   6   4        0.27        0.04      0.62 o
  -4   6   4       15.75       16.17      1.27 o
  -3   6   4        4.56        4.73      0.96 o
  -2   6   4        9.75        9.92      1.76 o
  -1   6   4        3.27        2.53      1.24 o
   0   6   4        0.01        0.40      0.94 o
   1   6   4        1.53        1.73      1.38 o
   2   6   4        2.04        3.72      1.77 o
   3   6   4        3.45        3.91      1.73 o
  -7   7   4        0.52        0.27      1.03 o
  -6   7   4        2.87        3.38      0.81 o
  -5   7   4        4.88        5.56      0.97 o
  -4   7   4        0.12        8.25      1.36 o
  -3   7   4        1.18        2.78      1.00 o
  -2   7   4        2.58        2.70      1.03 o
  -1   7   4        0.51       -0.85      0.88 o
   0   7   4        3.60        2.68      1.15 o
   1   7   4        6.32        7.51      2.00 o
   2   7   4        1.16        3.23      1.88 o
  -5   8   4        4.93        6.47      1.06 o
  -4   8   4        0.59        0.28      1.18 o
  -3   8   4        3.01        3.48      1.14 o
  -2   8   4        5.01        5.12      1.29 o
  -1   8   4        0.00       -0.11      1.02 o
   0   8   4        0.21        2.15      1.80 o
  -3 -11   5        1.00       -0.32      1.82 o
  -2 -11   5        0.02       -0.69      1.76 o
  -1 -11   5        0.03       -0.57      1.68 o
   0 -11   5        5.06        5.64      1.99 o
   1 -11   5        2.15        2.17      1.22 o
   2 -11   5        0.17        2.28      1.19 o
   3 -11   5        1.83        2.59      1.21 o
  -5 -10   5        0.13       -0.92      0.92 o
  -4 -10   5        1.64        0.04      1.76 o
  -3 -10   5        0.18       -0.31      1.65 o
  -2 -10   5        0.44       -1.58      1.58 o
  -1 -10   5        0.21        0.14      1.54 o
   0 -10   5       15.88       18.44      1.80 o
   1 -10   5        0.21        0.60      0.99 o
   2 -10   5        0.18       -0.69      1.02 o
   3 -10   5        2.78        3.23      1.11 o
   4 -10   5        7.65        9.87      2.52 o
  -6  -9   5        0.05        0.69      1.05 o
  -5  -9   5        0.31        0.99      0.96 o
  -4  -9   5        0.07       -0.79      1.27 o
  -3  -9   5       12.48       12.70      1.72 o
  -2  -9   5        0.27       -0.66      0.71 o
  -1  -9   5        0.67        0.70      1.42 o
   0  -9   5       23.42       22.34      1.67 o
   2  -9   5        6.85        7.09      1.18 o
   3  -9   5        2.53        3.34      1.01 o
   4  -9   5        6.30        7.70      1.70 o
   5  -9   5        0.19        1.08      1.41 o
  -7  -8   5        0.04       -0.85      0.92 o
  -6  -8   5        3.37        2.50      1.11 o
  -5  -8   5        0.76        0.86      0.97 o
  -4  -8   5        0.71        1.01      0.73 o
  -3  -8   5       18.07       17.93      1.14 o
  -2  -8   5        0.63        0.09      0.57 o
  -1  -8   5        0.10       -0.63      0.67 o
   0  -8   5        4.79        5.86      0.76 o
   1  -8   5       64.64       62.11      2.72 o
   2  -8   5        0.02       -0.77      0.77 o
   3  -8   5        0.02       -0.52      1.28 o
   4  -8   5        9.77       10.34      1.68 o
   5  -8   5        9.87       39.96      2.97 o
   6  -8   5        0.06        0.23      1.28 o
  -7  -7   5        0.32       -0.03      0.84 o
  -6  -7   5        0.25       -0.01      0.63 o
  -5  -7   5        2.06        1.50      0.91 o
  -4  -7   5        2.98        4.33      0.64 o
  -3  -7   5       20.93       20.99      1.02 o
  -2  -7   5        9.87       10.34      0.71 o
  -1  -7   5        9.14       10.02      0.90 o
   0  -7   5        0.58        0.02      0.49 o
   1  -7   5        0.01       -0.60      0.60 o
   2  -7   5        0.45        0.93      0.77 o
   3  -7   5       46.08       45.98      2.12 o
   4  -7   5        1.00        0.91      1.11 o
   5  -7   5       26.89       26.37      2.34 o
   6  -7   5        3.57        2.28      1.41 o
   7  -7   5        2.17        1.16      1.34 o
  -8  -6   5        0.05       -0.25      0.86 o
  -7  -6   5        0.23        0.13      0.67 o
  -6  -6   5        5.57        6.21      0.92 o
  -5  -6   5       10.85       12.34      0.98 o
  -4  -6   5       10.93       10.03      0.76 o
  -3  -6   5       50.72       52.85      1.46 o
  -2  -6   5        1.08        0.73      0.42 o
  -1  -6   5        9.39       10.87      0.78 o
   0  -6   5      180.05      182.80      8.23 o
   1  -6   5      193.82      185.81      4.39 o
   2  -6   5      286.40      296.61      7.78 o
   3  -6   5       65.34       65.61      2.65 o
   4  -6   5       21.90       27.38      4.62 o
   5  -6   5       30.31       24.87      2.18 o
   6  -6   5        4.62        6.77      1.50 o
   7  -6   5        8.87        9.34      1.69 o
  -9  -5   5        8.28        7.93      1.19 o
  -8  -5   5        2.58        1.75      0.84 o
  -7  -5   5       19.59       18.55      1.08 o
  -6  -5   5        1.78        1.38      0.63 o
  -5  -5   5        1.01        1.89      0.50 o
  -4  -5   5       22.18       22.01      0.96 o
  -3  -5   5      129.88      115.22      3.31 o
  -2  -5   5       93.06       90.20      2.36 o
  -1  -5   5       21.12       24.33      0.91 o
   0  -5   5        0.11       -0.19      0.33 o
   1  -5   5      120.01      117.51      2.60 o
   2  -5   5        1.70        1.18      0.50 o
   3  -5   5      104.67       97.72      2.88 o
   4  -5   5       82.76       73.00      2.91 o
   5  -5   5        0.11       -0.53      0.97 o
   6  -5   5      121.04      150.02      7.64 o
   7  -5   5        0.16       -0.32      1.22 o
  -9  -4   5        0.00        0.69      0.76 o
  -8  -4   5        0.62        0.44      0.68 o
  -7  -4   5        0.25       -0.23      0.48 o
  -6  -4   5        0.46       -0.19      0.43 o
  -5  -4   5       41.70       39.87      1.29 o
  -4  -4   5       87.48       85.06      2.00 o
  -3  -4   5       69.17       60.38      1.37 o
  -2  -4   5      312.71      303.05      6.86 o
  -1  -4   5       40.07       38.69      3.63 o
   0  -4   5       10.99       15.77      0.70 o
   1  -4   5      142.04      166.69      6.41 o
   2  -4   5      293.70      277.62      5.69 o
   3  -4   5      263.82      241.73      6.42 o
   4  -4   5        1.59        0.27      0.64 o
   5  -4   5        0.21        0.66      0.95 o
   6  -4   5       24.14       25.46      2.32 o
   7  -4   5        4.71        3.43      1.42 o
  -9  -3   5        0.89        0.89      0.72 o
  -8  -3   5        4.56        9.41      1.02 o
  -7  -3   5        0.00        0.16      0.49 o
  -6  -3   5        2.99        4.42      0.90 o
  -5  -3   5       26.44       26.10      0.79 o
  -4  -3   5       21.85       20.74      0.68 o
  -3  -3   5       64.18       61.76      1.26 o
  -2  -3   5       35.50       46.25      1.18 o
  -1  -3   5      507.93      538.71     10.64 o
   0  -3   5       64.55       59.93      1.43 o
   1  -3   5       39.71       42.43      1.13 o
   2  -3   5      314.93      292.78      5.99 o
   3  -3   5      147.00      144.96      4.90 o
   4  -3   5       30.22       30.93      1.65 o
   5  -3   5       32.56       30.06      2.36 o
   6  -3   5        2.98        2.47      1.19 o
   7  -3   5       30.16       27.80      2.61 o
 -10  -2   5        0.64        0.76      0.73 o
  -9  -2   5        1.06        0.44      0.64 o
  -8  -2   5        3.12        2.87      0.72 o
  -7  -2   5        0.13       -0.43      0.43 o
  -6  -2   5       84.48       80.16      2.11 o
  -5  -2   5       25.82       25.21      0.69 o
  -4  -2   5        0.69        1.92      0.66 o
  -3  -2   5       23.74       16.82      0.58 o
  -2  -2   5       50.77       81.07      1.81 o
  -1  -2   5      345.35      346.85      6.30 o
   0  -2   5        0.79        5.38      0.37 o
   1  -2   5       28.12       24.13      0.77 o
   2  -2   5        0.58        0.15      0.21 o
   3  -2   5      289.07      269.21      6.09 o
   4  -2   5        1.54        1.64      0.68 o
   5  -2   5       38.37       38.33      2.76 o
   6  -2   5        1.56        0.97      1.09 o
   7  -2   5       10.80       13.19      2.03 o
 -10  -1   5        0.59        0.90      0.64 o
  -9  -1   5        5.31        5.58      1.07 o
  -8  -1   5       15.06       14.71      0.85 o
  -7  -1   5        8.78        8.60      0.69 o
  -6  -1   5       10.21        9.29      0.51 o
  -5  -1   5       23.83       21.76      0.60 o
  -4  -1   5        1.25        0.91      0.26 o
  -3  -1   5      236.13      241.14      4.10 o
  -2  -1   5       76.07       64.23      1.61 o
  -1  -1   5       94.42      103.96      2.25 o
   0  -1   5      453.77      475.06      9.38 o
   1  -1   5      132.38      126.54      2.71 o
   2  -1   5       17.47       98.49     11.51 o
   3  -1   5      115.21      115.86      2.84 o
   4  -1   5       97.27       97.12      3.67 o
   5  -1   5        1.78        1.01      1.04 o
   6  -1   5       11.98       10.55      1.76 o
   7  -1   5        1.83        0.83      0.96 o
 -10   0   5        2.32        2.71      0.66 o
  -9   0   5        3.25        2.81      0.68 o
  -8   0   5        0.54        0.79      0.53 o
  -6   0   5       13.91       10.45      0.56 o
  -5   0   5       26.45       37.79      1.01 o
  -4   0   5       93.27       83.00      1.54 o
  -3   0   5       86.27       82.90      1.68 o
  -2   0   5      503.56      498.06      8.31 o
  -1   0   5        0.07        0.28      0.33 o
   0   0   5      120.88      129.99      2.52 o
   1   0   5       16.21       13.59      0.60 o
   2   0   5        0.71        0.42      0.33 o
   3   0   5        0.19        0.43      0.62 o
   4   0   5        4.78        3.89      0.91 o
   5   0   5        7.07        6.41      1.08 o
   6   0   5       15.04       15.08      1.52 o
   7   0   5        2.39        2.47      1.11 o
 -10   1   5        8.37        9.97      1.42 o
  -9   1   5        0.01        0.42      0.80 o
  -8   1   5       11.26       11.81      0.75 o
  -7   1   5        6.09        7.71      0.57 o
  -6   1   5       36.30       34.31      0.89 o
  -5   1   5       94.35       93.00      1.85 o
  -4   1   5        1.09        1.60      0.24 o
  -3   1   5      151.42      149.52      2.84 o
  -2   1   5        9.21       10.28      0.52 o
  -1   1   5      260.95      298.54     16.34 o
   0   1   5      125.87      121.88      2.68 o
   1   1   5        5.52        6.39      0.52 o
   2   1   5       44.07       43.30      1.22 o
   3   1   5       53.75       46.08      1.80 o
   4   1   5      181.69      169.23      6.63 o
   5   1   5       45.53       39.35      2.20 o
   6   1   5        0.81        3.16      1.34 o
  -7   2   5       21.23       23.26      1.35 o
  -6   2   5      142.88      155.67      7.62 o
  -5   2   5        6.35        4.04      0.41 o
  -4   2   5      210.20      187.19      3.51 o
  -3   2   5       16.78       12.10      0.49 o
  -2   2   5        1.25        2.30      0.31 o
  -1   2   5       63.23       64.78      1.77 o
   0   2   5       80.60       70.08      2.25 o
   1   2   5       45.61       41.96      1.39 o
   2   2   5       22.37       18.29      0.94 o
   3   2   5        6.95        7.31      1.39 o
   4   2   5        3.50        3.65      0.98 o
   5   2   5        0.13        0.55      1.22 o
   6   2   5       14.29       16.27      2.28 o
  -6   3   5        0.09        0.05      0.36 o
  -5   3   5       57.53       47.16      1.88 o
  -4   3   5        7.65       11.82      1.51 o
  -3   3   5       15.68       17.14      0.82 o
  -2   3   5       59.97       78.29      2.00 o
  -1   3   5        6.42        7.12      0.70 o
   0   3   5       45.32       43.42      1.67 o
   1   3   5       35.47       30.73      1.40 o
   2   3   5       13.57       15.07      1.30 o
   3   3   5        1.47        1.51      0.81 o
   4   3   5        0.04        0.99      1.11 o
   5   3   5       19.46       22.26      2.45 o
  -7   4   5       14.93       13.91      1.27 o
  -6   4   5       16.90       18.56      1.04 o
  -5   4   5        0.55        0.98      0.60 o
  -4   4   5        7.07        5.81      0.82 o
  -3   4   5        8.42       10.79      1.84 o
  -2   4   5       10.57        9.04      1.05 o
  -1   4   5        0.09       -0.30      0.73 o
   0   4   5       18.00       20.25      1.15 o
   1   4   5       14.78       15.31      1.09 o
   2   4   5        4.96        5.54      1.05 o
   3   4   5        0.81        1.53      0.94 o
   4   4   5        0.92        2.82      1.31 o
   5   4   5        0.96        0.46      1.28 o
  -7   5   5        0.02        1.16      0.88 o
  -6   5   5        4.37        6.05      0.81 o
  -5   5   5        5.36       15.65      1.14 o
  -4   5   5       24.61       24.71      1.48 o
  -3   5   5        6.72        6.23      0.99 o
  -2   5   5       14.48       15.57      1.33 o
  -1   5   5        0.51        0.03      0.82 o
   0   5   5        0.60        0.86      0.93 o
   1   5   5        6.19        7.87      1.82 o
   2   5   5        1.62       -0.39      1.32 o
   3   5   5        0.09       -0.54      1.43 o
  -7   6   5        0.52       -0.59      0.93 o
  -6   6   5       14.78       15.38      1.17 o
  -5   6   5        6.33        8.99      1.05 o
  -4   6   5        0.00        0.32      0.77 o
  -3   6   5        1.01        0.10      0.87 o
  -2   6   5        1.41        1.38      1.20 o
  -1   6   5        0.01        3.56      1.61 o
   0   6   5        0.19       -0.08      1.44 o
   1   6   5        4.76        6.05      1.88 o
   2   6   5        0.40        2.84      1.80 o
  -6   7   5        2.33        1.90      0.83 o
  -5   7   5        1.66        2.06      0.94 o
  -4   7   5        0.07        0.54      0.91 o
  -3   7   5        7.47        6.65      2.62 o
  -2   7   5        0.09       -0.94      0.94 o
  -1   7   5        0.12       -0.97      0.97 o
   0   7   5        1.33        0.04      1.62 o
   1   7   5        8.36       12.16      2.38 o
  -3 -11   6        0.00       -0.15      1.84 o
  -2 -11   6        0.06       -1.31      1.73 o
  -1 -11   6        3.62        2.50      1.88 o
   0 -11   6        1.78        6.19      2.01 o
   1 -11   6        6.88        8.75      1.50 o
   2 -11   6        0.48       -0.18      1.17 o
   3 -11   6        1.43        2.61      1.70 o
  -5 -10   6        0.64        0.20      1.07 o
  -4 -10   6        0.32        0.33      1.66 o
  -3 -10   6        0.30       -0.72      1.68 o
  -2 -10   6        0.40        0.14      1.47 o
  -1 -10   6        0.87        1.45      1.59 o
   0 -10   6       16.85       18.40      1.76 o
   1 -10   6        1.04       -0.94      1.01 o
   2 -10   6        0.23       -0.94      0.94 o
   3 -10   6        1.48        2.24      1.65 o
   4 -10   6        0.96        4.64      1.68 o
  -6  -9   6        0.03       -0.57      0.97 o
  -5  -9   6        0.25        0.35      0.99 o
  -4  -9   6        1.38        1.03      0.78 o
  -3  -9   6        0.26        0.10      0.76 o
  -2  -9   6        0.35       -0.02      0.72 o
  -1  -9   6        0.01       -0.67      1.42 o
   0  -9   6       12.42       14.04      1.54 o
   1  -9   6       12.48       10.14      1.35 o
   2  -9   6       10.54       11.89      1.55 o
   3  -9   6        4.15        2.19      1.34 o
   4  -9   6       14.61       15.32      2.16 o
   5  -9   6        0.22        0.15      1.42 o
  -7  -8   6        1.23        0.84      1.04 o
  -6  -8   6        0.07        0.69      0.97 o
  -5  -8   6        5.71        4.16      1.22 o
  -4  -8   6        3.62        3.70      0.92 o
  -3  -8   6        8.20        8.43      1.08 o
  -2  -8   6        0.31        0.01      0.49 o
  -1  -8   6       35.57       32.76      3.52 o
   0  -8   6       41.75       39.37      1.65 o
   1  -8   6       55.99       55.08      2.56 o
   2  -8   6       11.65       10.80      1.73 o
   3  -8   6        1.24        1.62      1.19 o
   4  -8   6       15.95       16.99      2.03 o
   5  -8   6       11.99       15.69      2.11 o
   6  -8   6        7.20       10.55      1.97 o
  -8  -7   6        1.48        1.62      1.16 o
  -7  -7   6        0.10       -0.83      1.20 o
  -6  -7   6        0.02       -0.62      0.62 o
  -5  -7   6        3.10        2.47      0.69 o
  -4  -7   6       41.63       38.40      1.64 o
  -3  -7   6        8.10        8.69      0.73 o
  -2  -7   6        0.08       -0.43      0.43 o
  -1  -7   6        1.18        1.02      0.55 o
   0  -7   6       48.73       52.84      2.29 o
   1  -7   6       27.37       25.96      1.50 o
   2  -7   6       38.53       30.28      2.41 o
   3  -7   6       10.75       12.04      1.78 o
   4  -7   6       10.20        8.57      1.57 o
   5  -7   6       60.95       60.53      3.96 o
   6  -7   6        0.48       -1.19      1.23 o
  -8  -6   6        0.28        0.46      0.77 o
  -7  -6   6        0.49        0.03      0.57 o
  -6  -6   6        0.04       -0.14      0.62 o
  -5  -6   6        1.68        1.05      0.72 o
  -4  -6   6        0.54       -0.14      0.48 o
  -3  -6   6      102.42      104.08      2.74 o
  -2  -6   6        0.12        0.77      0.42 o
  -1  -6   6        1.25        1.39      0.49 o
   0  -6   6        3.53        4.28      0.55 o
   1  -6   6       19.08       18.91      1.18 o
   2  -6   6       23.81       20.69      1.60 o
   3  -6   6        0.30       -0.15      0.96 o
   4  -6   6        7.10        5.95      1.43 o
   5  -6   6       38.48       41.11      3.07 o
   6  -6   6        6.08        5.16      1.54 o
  -9  -5   6        1.06        0.66      0.80 o
  -8  -5   6        1.07        0.91      0.74 o
  -7  -5   6        4.74        6.13      1.29 o
  -6  -5   6        8.45        8.38      0.95 o
  -5  -5   6        2.13        0.98      0.54 o
  -4  -5   6       80.79       77.55      1.92 o
  -3  -5   6       17.62       19.30      0.79 o
  -2  -5   6       70.84       71.08      1.94 o
  -1  -5   6       47.61       51.05      1.51 o
   0  -5   6        8.11        7.56      0.79 o
   1  -5   6      119.24      114.32      2.87 o
   2  -5   6      314.72      305.69      9.88 o
   3  -5   6      109.64      107.11      5.59 o
   4  -5   6        9.15       23.08      2.09 o
   5  -5   6       29.52       25.37      2.35 o
   6  -5   6        2.94        3.09      1.42 o
  -9  -4   6        0.04        0.70      0.75 o
  -8  -4   6        0.02       -0.62      0.62 o
  -7  -4   6       38.41       33.83      1.41 o
  -6  -4   6        4.00        4.11      0.60 o
  -5  -4   6       26.92       26.13      0.92 o
  -4  -4   6        1.07        0.76      0.37 o
  -3  -4   6       45.62       46.64      1.17 o
  -2  -4   6       17.29       17.51      0.79 o
  -1  -4   6       12.05       15.16      0.78 o
   0  -4   6       34.17       35.29      1.03 o
   1  -4   6        5.99        4.42      0.50 o
   2  -4   6       23.15       20.70      1.09 o
   3  -4   6       18.69       16.36      1.17 o
   4  -4   6      126.04      109.96      5.82 o
   5  -4   6        0.14       -0.16      1.07 o
   6  -4   6       43.66       44.77      3.38 o
   7  -4   6        1.12       -0.92      1.30 o
  -9  -3   6        1.33        0.94      0.73 o
  -8  -3   6        0.03       -0.36      0.63 o
  -7  -3   6        0.22        0.18      0.49 o
  -6  -3   6        0.20        0.46      0.45 o
  -5  -3   6        0.91        0.59      0.35 o
  -4  -3   6       30.27       30.69      0.81 o
  -3  -3   6      118.84      104.42      1.98 o
  -2  -3   6        2.42        2.48      0.43 o
  -1  -3   6       95.49       89.13      2.47 o
   0  -3   6       41.67       36.75      1.06 o
   1  -3   6      244.52      245.21      5.67 o
   2  -3   6      107.60      104.88      2.63 o
   3  -3   6      148.86      160.80      5.98 o
   4  -3   6       10.14       10.37      1.58 o
   5  -3   6       11.69       12.88      1.82 o
   6  -3   6       15.90       17.82      2.16 o
 -10  -2   6        1.88       -0.33      0.69 o
  -9  -2   6        3.83        3.04      0.78 o
  -8  -2   6        0.19        1.43      0.91 o
  -7  -2   6        3.35        3.37      0.57 o
  -6  -2   6       13.97       17.13      0.91 o
  -5  -2   6        4.86        4.18      0.40 o
  -4  -2   6       35.60       37.60      1.83 o
  -3  -2   6      345.10      338.76      5.73 o
  -2  -2   6      155.04      140.19      2.99 o
  -1  -2   6       35.02       39.19      1.08 o
   0  -2   6       18.51       18.50      0.66 o
   1  -2   6        0.77        0.30      0.33 o
   2  -2   6       69.02       69.03      1.87 o
   3  -2   6       59.26       52.21      1.79 o
   4  -2   6        4.06        3.53      1.23 o
   5  -2   6       35.25       31.42      2.61 o
   6  -2   6        1.55        0.16      1.20 o
 -10  -1   6        1.95        1.37      0.85 o
  -9  -1   6        0.26        0.12      0.63 o
  -8  -1   6        0.07       -0.46      0.46 o
  -7  -1   6        5.12        5.96      0.63 o
  -6  -1   6      131.99      123.45      2.71 o
  -5  -1   6        5.50        8.12      0.51 o
  -4  -1   6       39.00       36.46      1.06 o
  -3  -1   6        3.57        4.88      0.36 o
  -2  -1   6      209.19      239.25     10.93 o
  -1  -1   6        6.03        6.67      0.47 o
   0  -1   6        0.32        0.72      0.35 o
   1  -1   6        8.61       10.57      0.58 o
   2  -1   6      151.36      133.23      3.28 o
   3  -1   6      219.48      202.03      6.88 o
   4  -1   6       38.27       30.16      2.46 o
   5  -1   6        2.91        5.76      1.45 o
   6  -1   6        4.14        6.85      1.68 o
 -10   0   6        0.11       -0.19      0.95 o
  -9   0   6        3.43        3.94      0.67 o
  -8   0   6       38.57       36.45      1.82 o
  -7   0   6       27.94       31.89      1.08 o
  -6   0   6        0.22       -0.32      0.35 o
  -5   0   6      115.99      105.78      2.34 o
  -4   0   6        5.06        7.95      0.41 o
  -3   0   6        5.43        4.81      0.35 o
  -2   0   6      121.05      115.41      2.31 o
  -1   0   6      139.43      132.29      3.22 o
   0   0   6       67.20       66.91      1.85 o
   1   0   6        1.18        1.16      0.43 o
   2   0   6        6.16        6.30      0.72 o
   3   0   6       42.68       39.09      2.63 o
   4   0   6        0.17       -0.69      0.69 o
   5   0   6        3.02        2.25      1.24 o
   6   0   6        1.18        1.80      1.31 o
  -9   1   6        2.77        3.92      0.69 o
  -8   1   6        5.12        6.63      0.57 o
  -7   1   6        0.50        0.34      0.37 o
  -6   1   6      131.10      108.81      2.40 o
  -5   1   6       19.98       16.32      0.97 o
  -4   1   6       65.17       62.61      1.53 o
  -3   1   6        2.43        4.06      0.41 o
  -2   1   6       10.39       10.92      0.79 o
  -1   1   6        0.81        0.44      0.38 o
   0   1   6      138.69      132.39      2.94 o
   1   1   6       74.94       70.08      2.02 o
   2   1   6        0.04       -0.42      0.60 o
   3   1   6        0.21        0.56      0.80 o
   4   1   6        4.53        7.66      1.50 o
   5   1   6        0.12        1.86      1.31 o
   6   1   6        1.06        1.09      1.46 o
  -9   2   6       10.54        7.89      1.22 o
  -8   2   6        8.12        7.68      0.56 o
  -7   2   6       21.85       23.00      0.95 o
  -6   2   6       13.26       12.40      0.66 o
  -5   2   6        0.49        1.02      0.38 o
  -4   2   6        0.18        0.17      0.38 o
  -3   2   6       16.95       15.78      0.77 o
  -2   2   6        7.02        8.60      0.70 o
  -1   2   6      117.92      109.96      3.28 o
   0   2   6       44.93       41.57      1.65 o
   1   2   6        6.21        8.21      1.10 o
   2   2   6       29.79       32.72      1.86 o
   3   2   6        2.12        1.10      2.07 o
   4   2   6        6.37        4.93      1.41 o
   5   2   6        7.01        6.58      1.80 o
  -8   3   6        8.86        9.28      1.23 o
  -7   3   6        8.46       11.58      0.93 o
  -6   3   6       16.01       20.69      1.16 o
  -5   3   6       32.03       25.45      1.37 o
  -4   3   6       31.93       24.00      1.40 o
  -3   3   6       32.58       29.89      1.59 o
  -2   3   6       21.36       18.65      1.31 o
  -1   3   6       48.92       51.37      2.37 o
   0   3   6       59.32       54.84      2.03 o
   1   3   6        0.06        0.20      0.87 o
   2   3   6        0.55       -0.47      0.74 o
   3   3   6        1.77        1.66      1.91 o
   4   3   6        1.34        1.26      1.26 o
  -8   4   6        0.24        1.24      0.92 o
  -7   4   6        6.58        6.81      0.73 o
  -6   4   6        3.90        4.80      0.77 o
  -5   4   6        0.11       -0.32      0.65 o
  -4   4   6        6.92        7.61      1.02 o
  -3   4   6        1.14        1.06      0.80 o
  -2   4   6        2.80        1.53      1.29 o
  -1   4   6        9.29       11.02      1.27 o
   0   4   6       28.41       34.81      3.32 o
   1   4   6        0.09       -1.32      1.32 o
   2   4   6        0.00       -0.53      1.42 o
   3   4   6        3.45        2.51      1.78 o
  -7   5   6        8.26        7.83      0.84 o
  -6   5   6        0.70        0.46      0.72 o
  -5   5   6        0.59        0.05      1.03 o
  -4   5   6        8.13        7.96      1.12 o
  -3   5   6        2.07        1.77      1.28 o
  -2   5   6        0.54        0.39      0.92 o
  -1   5   6        0.04       -0.40      0.90 o
   0   5   6       51.43       49.28      2.59 o
   1   5   6        2.30        3.47      1.76 o
   2   5   6        0.01        0.05      1.61 o
  -6   6   6        0.79        0.38      0.79 o
  -4   6   6        0.11       -0.19      0.89 o
  -3   6   6       18.90       20.37      1.62 o
  -2   6   6        0.55        1.21      1.12 o
  -1   6   6        0.18        1.03      1.08 o
   0   6   6       13.51       12.43      2.26 o
   1   6   6        0.34       -0.22      1.66 o
  -4   7   6        0.28       -0.16      1.50 o
  -3   7   6        0.65        1.69      1.73 o
  -2   7   6        3.36        4.26      1.89 o
  -3 -11   7        0.00       -1.73      1.73 o
  -2 -11   7        0.00       -0.32      1.77 o
  -1 -11   7        7.89        7.38      1.99 o
   0 -11   7        3.14        2.14      1.74 o
   1 -11   7        0.03       -0.65      1.57 o
   2 -11   7        1.34       -0.93      1.58 o
  -5 -10   7        2.06        2.99      1.23 o
  -4 -10   7        2.24        1.62      0.97 o
  -3 -10   7        0.04        0.61      1.68 o
  -2 -10   7        3.59        2.53      1.74 o
  -1 -10   7        3.81        3.47      1.78 o
   0 -10   7        0.26       -0.56      1.13 o
   1 -10   7        4.51        4.92      1.73 o
   2 -10   7        0.15        1.68      1.49 o
   3 -10   7        4.88        7.43      1.95 o
  -6  -9   7        0.29        1.95      1.12 o
  -5  -9   7        8.35        9.82      1.62 o
  -4  -9   7        0.43       -0.48      0.77 o
  -3  -9   7        0.19        0.62      0.78 o
  -2  -9   7        0.03        0.43      0.73 o
  -1  -9   7        3.41        5.16      1.55 o
   0  -9   7       10.07       11.35      2.00 o
   1  -9   7        1.80        1.24      1.32 o
   2  -9   7        0.87        1.30      1.32 o
   3  -9   7        5.18        4.05      1.61 o
   4  -9   7        3.27        2.99      1.68 o
  -7  -8   7        0.48        0.68      1.01 o
  -6  -8   7        0.20       -0.09      0.96 o
  -5  -8   7        7.40        7.22      1.45 o
  -4  -8   7        5.56        4.74      0.98 o
  -3  -8   7        0.43        0.87      0.77 o
  -2  -8   7        0.03       -0.07      1.32 o
  -1  -8   7        1.76       16.65      1.78 o
   0  -8   7        4.29        2.18      0.89 o
   1  -8   7        2.52        1.27      1.31 o
   2  -8   7        0.17       -0.27      1.16 o
   3  -8   7        6.54        5.99      1.59 o
   4  -8   7       23.04       22.53      2.41 o
   5  -8   7        3.46        2.81      1.62 o
  -8  -7   7        3.85        5.00      1.32 o
  -7  -7   7        0.96        0.29      0.75 o
  -6  -7   7        0.10       -0.64      0.64 o
  -5  -7   7       40.70       39.64      4.04 o
  -4  -7   7        9.57        8.03      0.89 o
  -3  -7   7        3.18        4.39      0.73 o
  -2  -7   7        5.23        6.08      0.94 o
  -1  -7   7       28.30       26.86      1.56 o
   0  -7   7        1.78        3.63      0.80 o
   1  -7   7      124.57      110.17      7.47 o
   2  -7   7       86.30       87.08      4.96 o
   3  -7   7        0.03        8.53      1.70 o
   4  -7   7       26.78       26.49      2.46 o
   5  -7   7        8.48       16.93      2.26 o
  -8  -6   7        6.17        6.44      1.08 o
  -7  -6   7        0.38       -0.34      0.56 o
  -6  -6   7        1.98        1.67      0.74 o
  -5  -6   7        2.58        3.64      0.83 o
  -4  -6   7       80.55       80.09      2.63 o
  -3  -6   7       13.71       14.32      1.01 o
  -2  -6   7        5.46        3.84      0.71 o
  -1  -6   7        5.85        6.63      0.70 o
   0  -6   7       10.12       11.16      1.05 o
   1  -6   7        1.90        2.54      1.04 o
   2  -6   7        6.67        5.96      1.38 o
   3  -6   7       61.92       57.57      3.66 o
   4  -6   7        0.52       -0.23      1.09 o
   5  -6   7       43.07       37.45      3.18 o
   6  -6   7        0.35       -0.11      1.39 o
  -9  -5   7        0.52        1.54      0.87 o
  -8  -5   7        3.87        3.99      0.95 o
  -7  -5   7        0.00       -0.50      0.50 o
  -6  -5   7        0.52        0.93      0.54 o
  -5  -5   7        0.12        0.55      0.52 o
  -4  -5   7        6.60        7.70      0.68 o
  -3  -5   7       16.49       16.17      0.76 o
  -2  -5   7        5.86        6.23      0.61 o
  -1  -5   7        3.32        4.13      0.52 o
   0  -5   7      208.24      202.83      6.74 o
   1  -5   7        7.76        8.42      1.47 o
   2  -5   7       38.34       37.78      2.09 o
   3  -5   7        0.45        1.12      1.14 o
   4  -5   7        1.91        2.51      1.28 o
   5  -5   7       26.80       22.80      2.35 o
   6  -5   7        2.32        1.81      1.47 o
  -9  -4   7        0.02       -0.21      0.72 o
  -8  -4   7        0.51        0.33      0.68 o
  -7  -4   7        0.55        1.42      0.59 o
  -6  -4   7        1.89        3.71      0.55 o
  -5  -4   7        1.01        0.75      1.12 o
  -4  -4   7      182.17      186.08      3.62 o
  -3  -4   7      125.86      113.59      2.59 o
  -2  -4   7       13.68       14.74      0.95 o
  -1  -4   7       15.30       19.04      0.80 o
   0  -4   7        0.81        0.80      0.39 o
   1  -4   7       69.37       69.66      2.79 o
   2  -4   7       68.06       63.49      2.68 o
   3  -4   7       30.69       28.07      1.49 o
   4  -4   7        4.99        4.88      1.34 o
   5  -4   7        3.14        3.89      1.43 o
   6  -4   7       19.78       20.84      2.45 o
  -9  -3   7        1.19       -0.02      1.15 o
  -8  -3   7        0.04       -0.51      0.53 o
  -7  -3   7       65.87       59.33      2.02 o
  -6  -3   7        2.27        2.73      0.51 o
  -5  -3   7        0.25       -0.20      0.39 o
  -4  -3   7        0.55        1.17      0.36 o
  -3  -3   7        2.37        6.84      2.46 o
  -2  -3   7       16.08       14.94      0.81 o
  -1  -3   7        0.81        1.20      0.41 o
   0  -3   7        8.74        9.28      0.52 o
   1  -3   7      104.65       88.76      2.35 o
   2  -3   7       73.08       65.28      2.16 o
   3  -3   7       13.93       11.60      1.90 o
   4  -3   7        4.01        5.70      1.45 o
   5  -3   7        0.84       -0.58      1.18 o
   6  -3   7       11.51       12.62      2.12 o
  -9  -2   7        6.42        6.53      0.95 o
  -8  -2   7        3.31        3.50      0.66 o
  -7  -2   7        2.15        1.84      0.50 o
  -6  -2   7        8.84       11.21      0.71 o
  -5  -2   7       15.88       17.53      0.76 o
  -4  -2   7       20.38       19.22      0.70 o
  -3  -2   7      106.32      100.75      2.10 o
  -2  -2   7       70.55       65.31      1.62 o
  -1  -2   7       95.50       88.40      2.06 o
   0  -2   7        3.11        2.50      0.44 o
   1  -2   7       28.36       24.87      1.01 o
   2  -2   7       26.03       25.44      1.21 o
   3  -2   7        0.56        0.17      0.77 o
   4  -2   7       18.46       19.91      2.24 o
   5  -2   7        0.52        1.27      1.30 o
   6  -2   7        3.95        6.05      1.66 o
  -9  -1   7        5.46        7.45      0.74 o
  -8  -1   7        1.98        1.59      0.50 o
  -7  -1   7       62.49       52.65      1.58 o
  -6  -1   7        8.79        7.54      0.62 o
  -5  -1   7       22.37       18.88      0.76 o
  -4  -1   7       59.66       75.91      1.80 o
  -3  -1   7      158.34      150.30      2.96 o
  -2  -1   7      171.13      157.56      3.39 o
  -1  -1   7       75.02       75.73      2.06 o
   0  -1   7      102.58      103.81      2.67 o
   1  -1   7        1.61        2.31      0.52 o
   2  -1   7        0.26       -0.49      0.49 o
   3  -1   7        3.74        2.22      0.85 o
   4  -1   7        0.10       -0.46      1.12 o
   5  -1   7        0.01        0.34      1.19 o
  -9   0   7        0.15        0.33      0.50 o
  -8   0   7        0.28        0.35      0.44 o
  -7   0   7       16.03       15.56      0.79 o
  -6   0   7       21.59       21.07      1.07 o
  -5   0   7       11.10        8.74      0.58 o
  -4   0   7        6.32        8.52      0.57 o
  -3   0   7        2.86        3.11      0.40 o
  -2   0   7      188.82      173.25      4.17 o
  -1   0   7       54.15       49.06      1.52 o
   0   0   7       16.13       17.01      0.88 o
   1   0   7       64.65       63.64      1.88 o
   2   0   7       82.79       82.45      4.38 o
   3   0   7        4.06        3.25      0.96 o
   4   0   7       10.53       10.27      1.89 o
   5   0   7       12.16       15.81      2.24 o
  -9   1   7        7.37        6.06      0.86 o
  -8   1   7        4.44        5.36      0.61 o
  -7   1   7       21.01       22.70      0.93 o
  -6   1   7        0.07       -0.39      0.39 o
  -5   1   7       52.36       42.70      1.23 o
  -4   1   7        4.54        3.17      0.47 o
  -3   1   7       18.92       16.18      1.01 o
  -2   1   7      238.28      233.21      5.47 o
  -1   1   7      185.79      169.22      4.13 o
   0   1   7       12.05       12.99      0.83 o
   1   1   7        4.37        3.90      0.75 o
   2   1   7        2.47        1.90      0.88 o
   3   1   7        0.07       -0.61      0.85 o
   4   1   7        0.05        0.04      1.18 o
   5   1   7        0.02       -0.62      1.23 o
  -9   2   7        1.51        1.75      0.73 o
  -8   2   7        0.09        0.37      0.46 o
  -7   2   7        0.31        0.22      0.66 o
  -6   2   7        9.05        7.39      0.70 o
  -5   2   7       37.43       31.47      1.63 o
  -4   2   7        2.84        2.77      0.64 o
  -3   2   7        8.65        7.25      0.64 o
  -2   2   7        3.56        4.14      0.82 o
  -1   2   7       21.20       35.00      1.92 o
   0   2   7        5.62        5.17      0.79 o
   1   2   7        2.19        0.52      0.86 o
   2   2   7        3.07        3.98      1.63 o
   3   2   7       18.68       18.85      1.69 o
   4   2   7        2.05        3.58      1.50 o
  -8   3   7        1.03        1.12      1.00 o
  -7   3   7        0.15       -0.32      0.57 o
  -6   3   7        0.70        0.72      0.65 o
  -5   3   7        0.02        0.57      0.67 o
  -4   3   7        4.78        5.87      0.96 o
  -3   3   7        5.63        6.31      1.16 o
  -2   3   7        8.16        8.17      1.41 o
  -1   3   7      110.47      108.86      4.26 o
   0   3   7        1.98        2.71      1.30 o
   1   3   7        0.00        1.19      1.47 o
   2   3   7        0.25       -0.95      1.31 o
   3   3   7        0.01        0.09      0.92 o
  -8   4   7        0.01        1.08      1.09 o
  -7   4   7        3.98        5.65      0.84 o
  -6   4   7        0.48        3.00      0.83 o
  -5   4   7        4.94        3.33      0.90 o
  -4   4   7       24.87       27.25      1.69 o
  -3   4   7        8.99        9.61      1.26 o
  -2   4   7        0.16       -0.27      0.96 o
  -1   4   7        3.19        4.26      1.16 o
   0   4   7        4.34        4.88      1.81 o
   1   4   7        0.26       -1.49      1.50 o
   2   4   7        0.01        0.59      1.69 o
  -6   5   7        3.46        4.69      0.98 o
  -5   5   7        0.10       -0.15      0.91 o
  -4   5   7        0.21        0.48      1.22 o
  -3   5   7        1.36       -0.72      0.95 o
  -2   5   7        0.11       -0.71      0.95 o
  -1   5   7        9.56        9.39      2.00 o
   0   5   7        2.07        1.64      1.76 o
   1   5   7        0.75        1.68      1.82 o
  -4   6   7       13.90       15.33      1.62 o
  -3   6   7        1.53        2.08      1.23 o
  -2   6   7        0.25        0.05      1.08 o
  -3 -11   8        0.21       -1.58      1.74 o
  -2 -11   8        0.03        0.62      1.84 o
  -1 -11   8        0.06        0.20      1.80 o
   0 -11   8        0.15        0.55      1.73 o
   1 -11   8        0.32       -1.36      1.62 o
  -5 -10   8        0.14        0.91      1.07 o
  -4 -10   8        0.41        1.54      1.15 o
  -3 -10   8        0.21       -0.24      1.69 o
  -2 -10   8        1.80        6.49      2.01 o
  -1 -10   8        2.76       -0.12      1.73 o
   0 -10   8        1.06       -1.08      1.50 o
   1 -10   8        1.35        1.09      1.49 o
   2 -10   8        1.18       -0.14      1.54 o
  -6  -9   8        4.49        4.35      1.38 o
  -5  -9   8        9.14        8.95      1.62 o
  -4  -9   8        0.04       -0.33      0.82 o
  -3  -9   8        0.33       -0.82      1.05 o
  -2  -9   8       13.04       15.39      1.43 o
  -1  -9   8        1.64        2.57      1.62 o
   0  -9   8       14.52       14.34      2.18 o
   1  -9   8       17.37       21.14      2.42 o
   2  -9   8        0.68       -0.36      1.36 o
   3  -9   8        7.62        5.87      1.74 o
  -7  -8   8        0.28        0.07      1.00 o
  -6  -8   8        2.82        4.30      1.28 o
  -5  -8   8       18.86       16.82      2.00 o
  -4  -8   8        6.72        8.51      1.17 o
  -3  -8   8        2.26        2.02      0.85 o
  -2  -8   8        0.94        0.31      0.78 o
  -1  -8   8        1.41        1.00      0.79 o
   0  -8   8        0.00        0.12      1.41 o
   1  -8   8        1.58        1.28      1.41 o
   2  -8   8        3.73        3.70      1.45 o
   3  -8   8        1.03        2.45      1.43 o
   4  -8   8        8.56        8.38      2.00 o
  -7  -7   8        0.31       -0.02      0.65 o
  -6  -7   8        0.00       -0.58      0.67 o
  -5  -7   8       12.48       14.47      1.33 o
  -4  -7   8        1.08        0.80      0.63 o
  -3  -7   8        0.04        0.43      0.69 o
  -2  -7   8        4.20        3.42      0.83 o
  -1  -7   8       41.01       48.28      2.24 o
   0  -7   8        0.01       -0.16      0.70 o
   1  -7   8        0.28        1.85      1.32 o
   2  -7   8       16.10       13.97      1.97 o
   3  -7   8        0.17       -0.47      1.15 o
   4  -7   8       15.95       13.88      2.09 o
   5  -7   8        0.07       -1.26      1.41 o
  -8  -6   8        4.59        5.51      1.02 o
  -7  -6   8        0.87        0.35      0.58 o
  -6  -6   8        4.08        5.32      0.76 o
  -5  -6   8       55.35       53.80      2.47 o
  -4  -6   8        8.23        9.40      0.92 o
  -3  -6   8       18.17       18.45      1.11 o
  -2  -6   8        6.07        8.37      1.01 o
  -1  -6   8       12.95       13.81      1.16 o
   0  -6   8        1.04        1.35      0.88 o
   1  -6   8       24.41       19.97      1.42 o
   2  -6   8       78.92       75.00      4.49 o
   3  -6   8        5.12        5.76      1.53 o
   4  -6   8       20.23       20.66      2.31 o
   5  -6   8        3.25       16.46      2.26 o
  -9  -5   8        0.10       -1.12      1.12 o
  -8  -5   8        9.21        8.64      0.92 o
  -7  -5   8        0.07       -0.06      0.57 o
  -6  -5   8        1.34        1.53      0.59 o
  -5  -5   8        2.10        2.24      0.65 o
  -4  -5   8       73.77       71.75      2.41 o
  -3  -5   8        1.84        1.72      0.62 o
  -2  -5   8        0.00       -0.04      0.68 o
  -1  -5   8        4.05        3.77      0.85 o
   0  -5   8        8.96        7.73      1.55 o
   1  -5   8       14.10       14.42      1.22 o
   2  -5   8       14.93       13.57      1.88 o
   3  -5   8        0.53        1.54      1.23 o
   4  -5   8        0.30       -0.97      1.11 o
   5  -5   8       18.15       15.72      2.38 o
  -9  -4   8        0.48        0.85      0.82 o
  -8  -4   8        2.18        1.73      0.57 o
  -7  -4   8        0.07       -0.10      0.49 o
  -6  -4   8        1.79        1.80      0.51 o
  -5  -4   8        3.63        3.07      0.56 o
  -4  -4   8       12.55       13.83      0.77 o
  -3  -4   8        2.78        3.11      0.51 o
  -2  -4   8       52.19       44.87      1.31 o
  -1  -4   8        0.51       -0.43      0.43 o
   0  -4   8      137.70      117.93      3.03 o
   1  -4   8        1.62        0.67      0.74 o
   2  -4   8        0.10       -0.21      0.55 o
   3  -4   8       29.22       25.35      2.45 o
   4  -4   8        0.47        1.42      1.27 o
   5  -4   8       19.69       20.42      2.54 o
  -9  -3   8        4.66        5.52      0.80 o
  -8  -3   8        6.66        5.81      0.67 o
  -7  -3   8        0.36        0.02      0.49 o
  -6  -3   8        0.19        0.24      0.45 o
  -5  -3   8       23.41       46.99      1.83 o
  -4  -3   8      172.55      159.18      3.88 o
  -3  -3   8      231.49      216.89      4.58 o
  -2  -3   8       10.82       12.50      0.71 o
  -1  -3   8       36.87       41.25      1.40 o
   0  -3   8        2.89        3.41      0.59 o
   1  -3   8        2.07        1.46      0.61 o
   2  -3   8        9.95       10.30      0.95 o
   3  -3   8       17.00       15.28      2.09 o
   4  -3   8        0.04        1.73      1.31 o
   5  -3   8        0.71        1.80      1.50 o
  -9  -2   8        1.38        1.07      0.66 o
  -8  -2   8        9.18       11.01      0.80 o
  -7  -2   8       19.92       17.10      0.96 o
  -6  -2   8        8.73        8.30      0.70 o
  -5  -2   8        0.02       -0.61      0.67 o
  -4  -2   8        4.69        4.73      0.55 o
  -3  -2   8       39.70       34.82      1.15 o
  -2  -2   8       27.17       25.92      0.97 o
  -1  -2   8        8.76       13.32      0.80 o
   0  -2   8       24.99       19.65      0.97 o
   1  -2   8      196.12      204.24      7.23 o
   2  -2   8        0.29       -0.54      0.54 o
   3  -2   8       28.17       26.16      2.62 o
   4  -2   8        5.50        7.49      1.81 o
   5  -2   8        7.66       10.19      2.04 o
  -9  -1   8        0.13       -0.45      0.55 o
  -8  -1   8       10.14       11.15      0.79 o
  -7  -1   8       15.84       16.89      0.88 o
  -6  -1   8       21.32       19.85      0.95 o
  -5  -1   8        1.54        1.20      0.51 o
  -4  -1   8        0.41       -0.05      0.42 o
  -3  -1   8      177.04      167.80      3.33 o
  -2  -1   8      114.72      106.27      2.49 o
  -1  -1   8        8.77        9.29      0.80 o
   0  -1   8       11.27       11.04      0.80 o
   1  -1   8        1.80        1.02      0.67 o
   2  -1   8        3.26        2.94      1.46 o
   3  -1   8        6.57        6.96      1.58 o
   4  -1   8       15.61       18.15      2.45 o
   5  -1   8        2.17        1.55      1.64 o
  -9   0   8        0.74        0.13      0.55 o
  -8   0   8        3.68        4.14      0.60 o
  -7   0   8        9.80        7.04      0.68 o
  -6   0   8       30.26       25.09      1.06 o
  -5   0   8       14.98       14.12      0.75 o
  -4   0   8        2.65        3.91      0.51 o
  -3   0   8        7.11        7.93      0.64 o
  -2   0   8        8.76       11.21      0.83 o
  -1   0   8       44.60       43.51      1.49 o
   0   0   8        9.30        9.23      0.76 o
   1   0   8        0.55        0.28      0.63 o
   2   0   8       21.62       22.47      1.65 o
   3   0   8        2.26        5.05      1.55 o
   4   0   8        0.76        1.30      1.36 o
  -9   1   8        3.26        3.79      0.88 o
  -8   1   8        0.83        0.48      0.54 o
  -7   1   8        0.52       -0.36      0.61 o
  -6   1   8        2.45        3.43      0.58 o
  -5   1   8        0.01       -0.35      0.49 o
  -4   1   8        3.69        3.05      0.60 o
  -3   1   8       12.24        9.81      0.76 o
  -2   1   8       69.70       62.79      2.23 o
  -1   1   8        2.89        2.51      0.75 o
   0   1   8        8.42        8.79      0.97 o
   1   1   8        5.52        9.51      1.23 o
   2   1   8       11.70       14.61      1.50 o
   3   1   8        0.04        0.64      1.26 o
   4   1   8        2.16        2.00      1.47 o
  -8   2   8        0.60        1.52      0.59 o
  -7   2   8       17.94       18.98      1.05 o
  -6   2   8        1.46        0.76      0.71 o
  -5   2   8       16.82       20.81      1.41 o
  -4   2   8       11.09       12.75      1.27 o
  -3   2   8        9.23        6.79      1.11 o
  -2   2   8        9.40        9.03      1.26 o
  -1   2   8       38.61       30.52      1.94 o
   0   2   8        0.01       -0.93      1.30 o
   1   2   8        0.74        1.78      1.39 o
   2   2   8        0.28        0.34      1.51 o
   3   2   8        0.16        0.69      1.36 o
  -8   3   8        3.02        1.72      1.28 o
  -7   3   8        4.53        5.46      0.93 o
  -6   3   8        0.23        0.27      0.71 o
  -5   3   8        2.29        1.77      1.14 o
  -4   3   8        0.06       -0.72      0.72 o
  -3   3   8        4.30        3.19      1.68 o
  -2   3   8        4.21        3.69      1.12 o
  -1   3   8        0.39       -0.51      0.92 o
   0   3   8        0.26        1.04      1.51 o
   1   3   8        0.54       -0.74      1.32 o
   2   3   8        5.07        4.78      1.96 o
  -6   4   8       18.03       18.60      1.52 o
  -5   4   8        6.17        4.11      1.06 o
  -4   4   8        1.25        0.15      2.13 o
  -3   4   8        0.00        0.45      0.96 o
  -2   4   8        3.80        2.72      1.49 o
  -1   4   8       31.78       30.64      2.93 o
   0   4   8        8.16       12.05      2.31 o
   1   4   8        0.39        0.20      1.68 o
  -5   5   8        3.31        6.89      1.89 o
  -4   5   8        3.72        2.10      1.16 o
  -3   5   8        5.47        6.89      1.39 o
  -2   5   8        0.09        0.96      1.18 o
  -2 -11   9        0.06        1.42      1.92 o
  -1 -11   9        1.37        0.19      1.81 o
  -4 -10   9        0.57       -0.24      1.04 o
  -3 -10   9        1.09        0.50      1.80 o
  -2 -10   9        0.03       -1.57      1.59 o
  -1 -10   9        0.97       -1.31      1.57 o
   0 -10   9        1.96        5.32      1.77 o
   1 -10   9        0.11       -0.91      1.47 o
   2 -10   9        0.66        2.03      1.68 o
  -6  -9   9       10.85        9.96      1.73 o
  -5  -9   9        0.37       -0.01      0.93 o
  -4  -9   9        0.10       -0.20      1.03 o
  -3  -9   9        0.08       -0.54      0.67 o
  -2  -9   9        0.50        3.27      0.99 o
  -1  -9   9        0.85        0.82      1.55 o
   0  -9   9        0.58       -0.66      1.41 o
   1  -9   9       24.28       22.97      2.70 o
   2  -9   9        0.00       -1.08      1.41 o
   3  -9   9        3.71        2.09      1.66 o
  -7  -8   9        0.12        0.30      1.04 o
  -6  -8   9        5.38        5.31      1.46 o
  -5  -8   9        2.27        3.95      1.28 o
  -4  -8   9        9.00        7.61      1.42 o
  -3  -8   9        3.33        2.06      0.96 o
  -2  -8   9       11.27       14.09      1.37 o
  -1  -8   9        6.03        6.26      1.05 o
   0  -8   9        9.24        8.37      1.86 o
   1  -8   9       20.18       21.65      2.50 o
   2  -8   9        3.69        4.38      1.65 o
   3  -8   9       15.96       13.80      2.26 o
  -7  -7   9        0.32        0.86      1.05 o
  -6  -7   9        1.39        2.33      0.75 o
  -5  -7   9       20.18       20.55      2.14 o
  -4  -7   9        3.27        5.60      1.04 o
  -3  -7   9        0.78        0.12      0.76 o
  -2  -7   9        0.01        0.60      0.82 o
  -1  -7   9        3.46        2.19      0.85 o
   0  -7   9        3.73        3.44      1.41 o
   1  -7   9       18.93       20.95      2.39 o
   2  -7   9        0.08        1.43      1.36 o
   3  -7   9        2.49        3.04      1.51 o
   4  -7   9       10.06        9.70      2.00 o
  -8  -6   9        0.00       -0.25      0.86 o
  -7  -6   9        0.24       -0.58      0.58 o
  -6  -6   9        0.16       -0.17      0.80 o
  -5  -6   9        3.36        4.49      0.80 o
  -4  -6   9        0.88        0.42      0.61 o
  -3  -6   9        1.84        1.44      0.63 o
  -2  -6   9        0.27        0.58      1.53 o
  -1  -6   9       74.82       68.24      2.92 o
   0  -6   9        8.34        6.27      1.01 o
   1  -6   9        1.27        1.07      1.27 o
   2  -6   9        0.01       -0.35      1.26 o
   3  -6   9        2.75        3.65      1.50 o
   4  -6   9       14.61       12.91      2.19 o
  -8  -5   9        2.71        2.45      0.90 o
  -7  -5   9        0.11       -0.57      0.58 o
  -6  -5   9        3.29        7.32      0.86 o
  -5  -5   9       41.20       38.40      1.65 o
  -4  -5   9       35.73       33.08      1.51 o
  -3  -5   9        6.40        7.34      0.74 o
  -2  -5   9        4.95        7.68      0.94 o
  -1  -5   9        6.82        7.54      1.20 o
   0  -5   9        5.84        3.42      0.73 o
   1  -5   9       10.02       10.23      0.92 o
   2  -5   9       44.04       41.22      2.09 o
   3  -5   9        0.20       -0.31      1.28 o
   4  -5   9        4.89        5.59      1.77 o
  -9  -4   9        6.22        5.34      1.68 o
  -8  -4   9        4.08        4.36      0.80 o
  -7  -4   9        2.06        0.92      0.63 o
  -6  -4   9        0.22       -0.21      0.50 o
  -5  -4   9        5.96        6.86      0.71 o
  -4  -4   9        0.68        0.71      0.61 o
  -3  -4   9        3.04        2.25      0.69 o
  -2  -4   9        1.68        3.33      0.59 o
  -1  -4   9        0.47       -0.50      0.50 o
   0  -4   9       78.75       84.59      2.74 o
   1  -4   9        0.75        0.62      0.60 o
   2  -4   9       48.31       35.23      2.99 o
   3  -4   9        0.99        0.34      1.30 o
   4  -4   9        4.90        4.18      1.69 o
  -9  -3   9        0.34       -0.64      0.65 o
  -8  -3   9        8.23        8.82      0.80 o
  -7  -3   9        3.35        4.36      0.65 o
  -6  -3   9        0.15       -0.47      0.48 o
  -5  -3   9        0.03       -0.34      0.48 o
  -4  -3   9       12.91       13.91      0.90 o
  -3  -3   9        5.88        5.20      0.67 o
  -2  -3   9        0.07       -0.23      0.50 o
  -1  -3   9        9.42        9.86      0.80 o
   0  -3   9       34.52       29.97      1.43 o
   1  -3   9        4.41        7.88      0.88 o
   2  -3   9        9.43       10.47      1.29 o
   3  -3   9       36.32       38.01      3.20 o
   4  -3   9        1.46        2.66      1.57 o
  -9  -2   9       13.36       13.90      1.07 o
  -8  -2   9        1.75        0.66      0.55 o
  -7  -2   9        4.91        4.11      0.76 o
  -6  -2   9        8.51        8.71      0.75 o
  -5  -2   9        1.89        1.52      0.57 o
  -4  -2   9        7.96        7.68      0.74 o
  -3  -2   9       62.36       64.71      1.96 o
  -2  -2   9       82.67       88.25      2.46 o
  -1  -2   9        4.86        5.51      0.69 o
   0  -2   9       12.26       14.93      1.08 o
   1  -2   9        0.91        1.36      0.96 o
   2  -2   9        1.61        0.69      0.91 o
   3  -2   9        2.24        2.69      1.49 o
   4  -2   9       13.95       21.30      2.70 o
  -9  -1   9        0.20       -0.60      0.60 o
  -8  -1   9        8.14       11.40      1.04 o
  -7  -1   9        0.01       -0.04      0.54 o
  -6  -1   9        5.00        5.05      0.80 o
  -5  -1   9        0.50        0.50      0.52 o
  -4  -1   9        0.00        0.34      0.52 o
  -3  -1   9        7.62        8.27      0.80 o
  -2  -1   9        8.57        7.80      0.91 o
  -1  -1   9       25.47       23.74      1.42 o
   0  -1   9       23.02       22.21      1.29 o
   1  -1   9       53.30       62.93      2.32 o
   2  -1   9        0.01        0.57      0.97 o
   3  -1   9        0.13       -0.57      1.42 o
   4  -1   9        8.28        8.77      2.09 o
  -8   0   9       25.15       26.45      1.30 o
  -7   0   9        2.38        4.52      0.76 o
  -6   0   9        4.99       14.56      1.01 o
  -5   0   9        0.73        0.41      0.55 o
  -4   0   9       38.70       37.30      1.42 o
  -3   0   9       16.00       15.85      1.00 o
  -2   0   9       37.39       29.71      1.49 o
  -1   0   9        0.06        0.89      0.68 o
   0   0   9        0.61        1.49      0.70 o
   1   0   9        0.06       -0.42      0.88 o
   2   0   9        1.11        0.91      1.07 o
   3   0   9        0.00       -0.39      1.49 o
  -8   1   9        8.24       12.22      0.99 o
  -7   1   9        2.65        3.51      0.73 o
  -6   1   9        2.40        1.73      0.68 o
  -5   1   9        0.28        0.01      0.62 o
  -4   1   9       11.40       12.10      1.06 o
  -3   1   9        1.92        0.48      0.68 o
  -2   1   9        0.01       -0.43      0.68 o
  -1   1   9        8.54       10.35      1.06 o
   0   1   9        0.21        0.39      1.41 o
   1   1   9        6.06        4.24      1.72 o
   2   1   9       13.00       17.43      2.55 o
  -7   2   9       10.09       10.18      1.19 o
  -6   2   9        0.08        0.20      0.79 o
  -5   2   9        0.38       -0.05      0.78 o
  -4   2   9        0.30       -0.77      0.77 o
  -3   2   9        9.65       13.40      1.44 o
  -2   2   9       28.24       26.90      1.88 o
  -1   2   9        0.59        0.30      1.46 o
   0   2   9        0.20       -0.27      1.32 o
   1   2   9        0.21       -1.00      1.46 o
  -6   3   9        3.72        4.95      1.36 o
  -5   3   9        4.54        6.67      1.34 o
  -4   3   9        1.36        0.38      1.89 o
  -3   3   9        0.00        3.23      1.49 o
  -2   3   9        0.01       -0.99      0.99 o
  -1   3   9        3.80        1.04      1.64 o
   0   3   9        0.26        0.50      1.73 o
  -4   4   9        4.61        7.93      2.08 o
  -3   4   9        1.45        1.59      1.68 o
  -2   4   9        0.00        0.20      1.62 o
  -4 -10  10        1.79        0.95      1.18 o
  -3 -10  10        1.86        1.50      1.91 o
  -2 -10  10        1.45        0.43      1.80 o
  -1 -10  10        4.39        5.54      2.08 o
   0 -10  10        0.46       -0.43      1.66 o
  -5  -9  10        0.40       -1.00      1.00 o
  -4  -9  10        0.14       -0.46      0.92 o
  -3  -9  10        0.03       -0.37      0.83 o
  -2  -9  10        3.12        2.80      1.64 o
  -1  -9  10        0.04       -1.28      1.28 o
   0  -9  10        6.80        9.93      2.18 o
   1  -9  10        1.62        2.70      1.69 o
   2  -9  10        2.01        1.32      1.68 o
  -6  -8  10        3.64        3.34      1.34 o
  -5  -8  10        0.04       -1.05      1.05 o
  -4  -8  10        3.03        1.89      1.18 o
  -3  -8  10        0.53       -0.37      1.04 o
  -2  -8  10        7.27        6.42      1.15 o
  -1  -8  10        0.11        0.91      0.94 o
   0  -8  10        0.12       -1.41      1.41 o
   1  -8  10        9.41        5.73      1.81 o
   2  -8  10        2.82        3.24      1.73 o
  -7  -7  10        0.96        1.38      1.22 o
  -6  -7  10        2.66        0.68      1.23 o
  -5  -7  10        0.00       -1.01      1.01 o
  -4  -7  10        3.98        3.18      1.27 o
  -3  -7  10        1.94        1.90      0.89 o
  -2  -7  10        7.20        7.60      1.15 o
  -1  -7  10        1.45        0.02      0.98 o
   0  -7  10       12.54       12.91      2.15 o
   1  -7  10       13.55       14.34      2.31 o
   2  -7  10        0.91       -0.27      1.39 o
   3  -7  10        6.29        8.00      1.97 o
  -7  -6  10        0.06       -0.14      0.83 o
  -6  -6  10        0.00        0.09      0.81 o
  -5  -6  10        0.44        0.41      0.66 o
  -4  -6  10        0.45        0.77      0.66 o
  -3  -6  10        5.92        7.79      0.93 o
  -2  -6  10        0.49        0.06      0.63 o
  -1  -6  10        2.41        3.42      0.81 o
   0  -6  10        1.01        0.56      0.67 o
   1  -6  10       20.85       20.24      2.56 o
   2  -6  10        2.34        0.96      1.45 o
   3  -6  10        0.01       -1.41      1.41 o
  -8  -5  10        0.53        0.84      0.84 o
  -7  -5  10        1.17        1.62      0.84 o
  -6  -5  10        0.15        1.08      0.70 o
  -5  -5  10        1.63        1.19      0.71 o
  -4  -5  10        0.24       -0.16      0.65 o
  -3  -5  10        0.75        0.32      0.65 o
  -2  -5  10        3.19        0.97      1.81 o
  -1  -5  10       34.84       28.43      1.44 o
   0  -5  10        3.47        5.95      1.63 o
   1  -5  10        0.73        2.52      1.21 o
   2  -5  10       10.77        7.77      1.93 o
   3  -5  10        0.20        3.76      1.65 o
  -8  -4  10        0.06        0.05      0.80 o
  -7  -4  10        1.80        3.35      0.96 o
  -6  -4  10        8.56        9.83      0.97 o
  -5  -4  10        0.20        0.78      0.65 o
  -4  -4  10       23.27       28.50      1.46 o
  -3  -4  10       52.91       53.18      2.03 o
  -2  -4  10        2.17        2.95      0.63 o
  -1  -4  10       12.90       12.04      1.05 o
   0  -4  10        2.46        0.14      0.71 o
   1  -4  10        1.85        0.85      0.68 o
   2  -4  10        0.47        0.34      1.32 o
   3  -4  10        4.37        3.89      1.74 o
  -8  -3  10        1.19        1.28      0.84 o
  -7  -3  10        6.40        6.95      1.08 o
  -6  -3  10        2.32        1.71      0.74 o
  -5  -3  10        2.58        3.79      1.01 o
  -4  -3  10        0.71        0.55      0.69 o
  -3  -3  10        0.44       -0.36      0.76 o
  -2  -3  10        6.55        5.64      1.13 o
  -1  -3  10       14.41       15.53      1.15 o
   0  -3  10       41.99       58.18      2.19 o
   1  -3  10        0.60       -0.85      0.85 o
   2  -3  10        6.31        4.49      1.69 o
   3  -3  10        1.35        1.78      1.50 o
  -8  -2  10        2.78        2.52      0.77 o
  -7  -2  10        0.66        9.16      0.95 o
  -6  -2  10        0.42       -0.24      0.87 o
  -5  -2  10       42.41       45.33      1.88 o
  -4  -2  10        0.74        0.04      0.68 o
  -3  -2  10        2.49        2.04      0.94 o
  -2  -2  10        2.94        3.01      0.77 o
  -1  -2  10        0.02       -0.36      0.65 o
   0  -2  10        0.01       -0.28      0.66 o
   1  -2  10        1.02        1.10      0.96 o
   2  -2  10        3.44        4.08      1.73 o
   3  -2  10        5.95       11.93      2.27 o
  -8  -1  10        1.98        3.02      0.83 o
  -7  -1  10        2.36        1.14      0.73 o
  -6  -1  10        0.12       -0.59      0.59 o
  -5  -1  10        1.73        0.59      0.85 o
  -4  -1  10        2.63        2.79      0.80 o
  -3  -1  10        0.21       -0.15      0.69 o
  -2  -1  10       53.94       53.66      2.34 o
  -1  -1  10        1.76        3.40      1.14 o
   0  -1  10        0.27        0.08      0.77 o
   1  -1  10        6.44        8.79      1.37 o
   2  -1  10        0.59       -0.64      1.28 o
  -8   0  10        0.28       -0.30      0.71 o
  -7   0  10        0.02       -0.48      0.85 o
  -6   0  10        0.33        0.47      0.72 o
  -5   0  10        0.14       -0.21      0.66 o
  -4   0  10        9.61       13.09      1.26 o
  -3   0  10        5.46        5.84      0.91 o
  -2   0  10        1.84        1.78      0.80 o
  -1   0  10        0.22       -0.49      0.84 o
   0   0  10        0.42        0.56      1.91 o
   1   0  10        0.36        0.23      1.42 o
  -7   1  10        2.38        3.25      0.83 o
  -6   1  10        4.19        6.52      1.10 o
  -5   1  10        0.07       -0.24      0.86 o
  -4   1  10        8.19       11.75      1.42 o
  -3   1  10        0.47       -0.42      0.90 o
  -2   1  10        5.64        7.24      1.07 o
  -1   1  10        5.57        7.00      1.88 o
   0   1  10        0.22       -1.38      1.38 o
   1   1  10        0.69        3.49      1.89 o
  -6   2  10        2.49        3.17      1.10 o
  -5   2  10        2.45        2.84      1.05 o
  -4   2  10        7.38        7.71      1.31 o
  -3   2  10        0.07       -1.01      1.01 o
  -2   2  10        2.66        2.28      1.76 o
  -1   2  10        0.00       -0.23      1.57 o
  -4  -9  11        1.39        2.92      1.36 o
  -3  -9  11        1.60        4.07      1.43 o
  -2  -9  11        0.11       -0.88      1.68 o
  -1  -9  11        6.07        5.34      2.05 o
   0  -9  11        0.47       -0.23      1.66 o
  -5  -8  11        0.39       -0.51      1.12 o
  -4  -8  11        0.27        1.04      1.22 o
  -3  -8  11        0.06       -0.49      1.03 o
  -2  -8  11        0.33        0.77      0.95 o
  -1  -8  11        0.56       -0.11      1.39 o
   0  -8  11        0.87       -0.47      1.55 o
   1  -8  11        0.07       -1.46      1.46 o
  -6  -7  11        0.70        0.30      1.19 o
  -5  -7  11        0.37       -0.51      1.08 o
  -4  -7  11        5.39        4.93      1.35 o
  -3  -7  11        0.97        1.43      1.07 o
  -2  -7  11        5.22        3.46      1.04 o
  -1  -7  11        1.35        1.33      0.97 o
   0  -7  11        0.61        0.32      1.53 o
   1  -7  11        0.32       -0.01      1.51 o
   2  -7  11        0.02        1.80      1.72 o
  -7  -6  11        4.72        3.82      1.12 o
  -6  -6  11        1.21        0.73      1.06 o
  -5  -6  11        2.16        2.58      1.32 o
  -4  -6  11        9.48       10.32      1.82 o
  -3  -6  11        3.25        3.16      0.98 o
  -2  -6  11        2.70        2.17      0.77 o
  -1  -6  11        0.09       -0.34      0.66 o
   0  -6  11       18.72       22.34      2.22 o
   1  -6  11        0.51        0.50      1.50 o
   2  -6  11        0.39       -1.07      1.47 o
  -7  -5  11        0.07        0.64      0.86 o
  -6  -5  11        0.00        0.91      0.91 o
  -5  -5  11        2.92        3.27      1.21 o
  -4  -5  11        9.21       10.16      1.32 o
  -3  -5  11        0.09       -0.50      0.80 o
  -2  -5  11        1.94        1.47      1.32 o
  -1  -5  11        5.54        9.40      1.02 o
   0  -5  11        5.46        5.24      0.91 o
   1  -5  11        4.58        4.57      1.59 o
   2  -5  11        0.09        0.76      1.53 o
  -7  -4  11        0.07       -0.02      0.83 o
  -6  -4  11       11.92       15.51      1.52 o
  -5  -4  11        0.04       -0.74      0.76 o
  -4  -4  11        0.58       -0.19      1.34 o
  -3  -4  11       13.87       14.35      1.42 o
  -2  -4  11        0.18       -0.07      0.80 o
  -1  -4  11        0.01       -0.66      0.66 o
   0  -4  11       13.36       16.31      1.23 o
   1  -4  11       11.72       13.31      2.32 o
   2  -4  11        9.60       10.82      2.26 o
  -7  -3  11        1.07        1.58      0.92 o
  -6  -3  11        1.77        0.57      1.05 o
  -5  -3  11        0.82       -0.45      1.26 o
  -4  -3  11        0.36        0.28      0.76 o
  -3  -3  11       55.60       58.32      2.30 o
  -2  -3  11        4.98        4.83      1.07 o
  -1  -3  11       10.38       11.88      1.32 o
   0  -3  11        1.03        0.94      0.80 o
   1  -3  11        6.90        7.65      2.01 o
   2  -3  11        1.12        0.69      1.58 o
  -7  -2  11        0.77        0.20      1.50 o
  -6  -2  11        1.77       -0.45      1.22 o
  -5  -2  11        0.93        0.13      0.93 o
  -4  -2  11        0.95        0.93      0.99 o
  -3  -2  11        0.01        0.41      0.82 o
  -2  -2  11        0.08       -0.77      0.79 o
  -1  -2  11        0.20       -0.18      0.85 o
   0  -2  11        2.96        2.74      1.55 o
   1  -2  11        9.87       12.57      2.28 o
  -7  -1  11        1.39        0.72      0.93 o
  -6  -1  11        0.11       -0.33      0.82 o
  -5  -1  11       21.36       23.15      1.76 o
  -4  -1  11        3.48        3.80      1.08 o
  -3  -1  11        2.38        0.82      1.19 o
  -2  -1  11        2.20        2.80      1.51 o
  -1  -1  11        0.12       -0.26      0.90 o
   0  -1  11        1.14       -0.12      1.28 o
   1  -1  11        1.32       -0.19      1.68 o
  -6   0  11        0.66       -0.36      0.86 o
  -5   0  11        5.65        3.83      1.16 o
  -4   0  11        0.00       -0.39      0.96 o
  -3   0  11        1.56        2.42      1.09 o
  -2   0  11        9.06        7.03      1.88 o
  -1   0  11        1.86        4.66      1.76 o
   0   0  11        0.00        1.32      1.59 o
  -5   1  11        1.58        0.76      1.55 o
  -4   1  11        8.11        8.36      1.45 o
  -3   1  11        0.00       -1.31      1.31 o
  -2   1  11        0.83        1.15      1.55 o
  -4  -8  12        1.97        2.86      1.28 o
  -3  -8  12        0.09       -0.23      1.19 o
  -1  -8  12       13.55       14.64      2.58 o
  -5  -7  12        2.91        3.16      1.42 o
  -4  -7  12        0.01       -0.19      1.14 o
  -3  -7  12        0.10       -0.47      1.12 o
  -2  -7  12        0.11        0.59      1.27 o
  -1  -7  12       11.80       12.66      2.27 o
   0  -7  12        0.08       -0.26      1.66 o
  -6  -6  12        0.25        0.54      1.16 o
  -5  -6  12        0.17       -1.11      1.11 o
  -4  -6  12       14.08       13.82      2.09 o
  -3  -6  12        0.77       -0.01      1.20 o
  -2  -6  12        0.05        0.65      1.18 o
   0  -6  12        2.66        4.73      1.92 o
  -6  -5  12        1.34        3.28      1.34 o
  -5  -5  12        0.41       -1.18      1.23 o
  -4  -5  12       10.98       13.85      2.09 o
  -1  -5  12        1.10        0.07      1.27 o
   0  -5  12       16.74       16.62      2.58 o
  -6  -4  12        0.64        0.33      1.32 o
  -5  -4  12        0.44       -0.89      0.89 o
  -3  -4  12        0.15       -0.14      1.19 o
  -2  -4  12        0.00        0.22      1.23 o
  -1  -4  12        3.58        3.16      1.45 o
   0  -4  12        0.62        1.19      1.55 o
  -6  -3  12        7.78        7.77      1.30 o
  -5  -3  12        0.73        0.04      1.46 o
  -4  -3  12        0.02       -0.47      1.23 o
  -3  -3  12        1.65        1.85      1.38 o
  -2  -3  12        1.15        1.16      1.34 o
  -1  -3  12        0.04        0.54      1.41 o
   0  -3  12        7.53        9.57      2.12 o
  -6  -2  12        0.31        0.28      1.42 o
  -5  -2  12        0.00       -0.10      1.16 o
  -4  -2  12        1.04        1.22      1.04 o
  -3  -2  12       19.22       20.04      2.53 o
  -2  -2  12        1.78        3.58      1.57 o
  -1  -2  12        0.53        0.77      1.43 o
  -5  -1  12        0.90       -1.22      1.49 o
  -4  -1  12        0.38        1.11      1.05 o
  -3  -1  12        1.05       -0.08      1.42 o
  -2  -1  12        0.00        1.27      1.59 o
 
